# Supplementary material for: Congenital heart disease missense mutations in the TBX5 DNA-binding domain alter thermal stability and DNA-binding affinity
Source: G3 (Bethesda). 2025 Aug 2;15(10):jkaf174. doi: 10.1093/g3journal/jkaf174 (PMC12588321; doi:10.1093/g3journal/jkaf174)
Supplement: jkaf174_Supplementary_Data [file jkaf174_supplementary_data.zip]

Archive with 2 entries (2 files):
- Supplementary_Figures_and_Tables_G3-2025-405947.docx
- Supplementary_File_1_G3-2025-405947.xlsx
