# Supplementary material for: Congenital heart disease missense mutations in the TBX5 DNA-binding domain alter thermal stability and DNA-binding affinity
Source: G3 (Bethesda). 2025 Aug 2;15(10):jkaf174. doi: 10.1093/g3journal/jkaf174 (PMC12588321; doi:10.1093/g3journal/jkaf174)
Supplement: jkaf174_Supplementary_Data [file jkaf174_supplementary_data.zip › Supplementary_File_1_G3-2025-405947.xlsx]

## Sheet: Tm_values
Data	TBX5_wildtype_replicate_1	TBX5_wildtype_replicate_2	TBX5_wildtype_replicate_3	TBX5_wildtype_replicate_4	TBX5_wildtype_replicate_5	TBX5_wildtype_replicate_6	TBX5_wildtype_replicate_7	TBX5_wildtype_replicate_8	TBX5_wildtype_replicate_9	TBX5_I54T_replicate_1	TBX5_I54T_replicate_2	TBX5_I54T_replicate_3	TBX5_I54T_replicate_4	TBX5_I54T_replicate_5	TBX5_I54T_replicate_6	TBX5_I54T_replicate_7	TBX5_M74V_replicate_1	TBX5_M74V_replicate_2	TBX5_M74V_replicate_3	TBX5_M74V_replicate_4	TBX5_M74V_replicate_5	TBX5_M74V_replicate_6	TBX5_I101F_replicate_1	TBX5_I101F_replicate_2	TBX5_I101F_replicate_3	TBX5_I101F_replicate_4	TBX5_I101F_replicate_5	TBX5_I101F_replicate_6	TBX5_I101F_replicate_7	TBX5_I101F_replicate_8	TBX5_I101F_replicate_9	TBX5_R113K_replicate_1	TBX5_R113K_replicate_2	TBX5_R113K_replicate_3	TBX5_R113K_replicate_4	TBX5_R113K_replicate_5	TBX5_R113K_replicate_6	TBX5_R113K_replicate_7	TBX5_R113K_replicate_8	TBX5_R113K_replicate_9	TBX5_R237W_replicate_1	TBX5_R237W_replicate_2	TBX5_R237W_replicate_3	TBX5_R237W_replicate_4	TBX5_R237W_replicate_5	TBX5_R237W_replicate_6	TBX5_R237W_replicate_7	TBX5_6xHisTag_replicate_1	TBX5_6xHisTag_replicate_2
DSFWorld Normalized Raw Data	58.002	57.902	57.802	57.902	57.702	58.102	57.902	57.702	57.902	53.502	56.502	56.602	56.202	55.902	56.202	56.502	53.302	52.902	53.002	53.402	53.302	53.202	59.402	59.002	58.502	58.502	58.902	58.802	59.102	59.102	59.202	58.402	58.702	59.802	59.702	59.902	59.002	59.202	58.702	58.902	57.802	57.902	57.802	57.902	57.902	57.802	57.002	57.6	56.7
Raw Data	56.71	56.69	56.51	56.45	56.05	56.85	56.7	56.41	56.56	53.79	55.7	54.96	54.63	54.45	54.6	54.73	50.44	50.13	50.09	50.62	50.75	51.62	58.43	58.22	56.9	56.82	56.98	56.55	56.77	56.95	56.36	57.04	57.19	57.95	57.79	58.04	57.41	57.59	57.11	57.34	56.13	56.13	56.01	56.21	56.17	56.23	55.29	56.01	54.89
[truncated: 5 more columns]

## Sheet: DSF_Raw_Data
Temperature (°C)	TBX5_wildtype_replicate_1	TBX5_wildtype_replicate_2	TBX5_wildtype_replicate_3	TBX5_wildtype_replicate_4	TBX5_wildtype_replicate_5	TBX5_wildtype_replicate_6	TBX5_wildtype_replicate_7	TBX5_wildtype_replicate_8	TBX5_wildtype_replicate_9	TBX5_I54T_replicate_1	TBX5_I54T_replicate_2	TBX5_I54T_replicate_3	TBX5_I54T_replicate_4	TBX5_I54T_replicate_5	TBX5_I54T_replicate_6	TBX5_I54T_replicate_7	TBX5_M74V_replicate_1	TBX5_M74V_replicate_2	TBX5_M74V_replicate_3	TBX5_M74V_replicate_4	TBX5_M74V_replicate_5	TBX5_M74V_replicate_6	TBX5_I101F_replicate_1	TBX5_I101F_replicate_2	TBX5_I101F_replicate_3	TBX5_I101F_replicate_4	TBX5_I101F_replicate_5	TBX5_I101F_replicate_6	TBX5_I101F_replicate_7	TBX5_I101F_replicate_8	TBX5_I101F_replicate_9	TBX5_R113K_replicate_1	TBX5_R113K_replicate_2	TBX5_R113K_replicate_3	TBX5_R113K_replicate_4	TBX5_R113K_replicate_5	TBX5_R113K_replicate_6	TBX5_R113K_replicate_7	TBX5_R113K_replicate_8	TBX5_R113K_replicate_9	TBX5_R237W_replicate_1	TBX5_R237W_replicate_2	TBX5_R237W_replicate_3	TBX5_R237W_replicate_4	TBX5_R237W_replicate_5	TBX5_R237W_replicate_6	TBX5_R237W_replicate_7	TBX5_6xHisTag_replicate_1	TBX5_6xHisTag_replicate_2
25.002	15955.8	15896.5	18565.2	20857.2	12908.9	13558.1	14870.1	12807.3	19577.9	37433.9	7689.47	16080.1	14288.1	13907.1	15496.1	15784.9	11159.2	14814.7	11166.3	12478.7	10880	6930.79	17717.9	26287.7	7328.43	8857.83	10599.5	11815.8	10203.6	8413.41	12551.6	15242.2	16879.8	12531.3	10119.5	8931.62	12939.8	13396.9	11517.2	1842	16335.9	24744.7	17113.9	22626.9	17739.9	15653.4	18137.6	10008.4	20060.2
25.211	15908.8	15838.8	18937.9	20651.6	13054.7	13850.3	14960.1	12999.7	19430.9	36342.3	7775.42	16098.3	13980.8	13705.2	15914.9	15976.8	10533.7	14339.8	10964.8	12262.7	10397.3	6865.35	17789.7	26085.4	6720.14	8469.8	10421.4	11897.5	10173.5	8649.61	13138.2	15070.7	17178.5	11799.7	10155.5	9344.85	12453.2	13543.7	11318.8	1550.36	16991.4	24546.5	16660.1	22755.2	18180.3	15301.6	18208.5	10058.6	19570.7
25.421	16022.7	15333.9	18312.2	20751.2	12859.7	13422.3	14944.6	12938.7	19762.1	36230.4	7472.55	16460.2	13690.3	13586.4	15496.5	16012	10885.2	14495	11030.9	12162.3	10953.7	6979.97	18034.9	25827.3	6869.52	8888.17	10528.5	11859.5	10360.8	8890.16	12122.6	15591.5	16984.9	12234.6	9898.65	9130.41	12533.5	12819.6	11471.1	2065.56	16603.8	24428.8	16794.9	22653.3	18248.9	15655.2	18021.9	10391.2	19607.3
25.63	16097.6	15349.4	18587.6	20617.2	13066.1	13600.7	14919.3	12550.9	19630.4	36467.1	7801.9	16015	14076.1	13584	15470.9	15477.4	11296.1	14154.5	11092	12431.5	10528	6959.31	17960.9	26011.8	7120.7	8541.48	10503.7	11953.1	10059.4	8651.5	12448.1	15561.9	16846	12213.4	9949.03	9010.13	12393	13308.8	11367.9	1856.98	16681.8	24555.9	16831.3	22249.9	17749.8	15494.2	17480.3	10294.6	19877.9
25.839	15948	15634.2	18058.9	20873.3	12893.5	13838.4	15025.6	12792.5	19468.2	36223.6	7466.91	16044.4	13976.3	13498.6	15513.8	15426.3	10973.6	14124.3	10806	11853.4	10282.8	6676.06	17698	25527.3	6902.49	8406.5	10258.4	11464.8	9881.4	8527.14	12798.8	15328	16980.4	12041.5	10210.1	9060.86	12501.4	12906.9	11538.5	2283.86	16348	24313.2	16530.1	22200.6	18327.8	15130.8	17820.7	10193.7	19644.6
26.048	15905.1	15484.9	18128.8	20960.2	12416.3	13408.1	14842.4	12859.5	19408.6	35882.5	7536.11	15904.3	13860.4	13478.5	15431.4	15885.8	10651.6	14037	10659.2	11887.7	10174.6	6532.58	17657.2	25632.8	7036.2	8314.42	10188.1	12007.6	9881.7	8260.14	12303.4	15126.1	16523.8	12041.9	10057.1	8872.23	12397.4	13022.8	11140.7	1649.15	16409.6	24333.5	16737	22120.6	17800.1	15048.2	17508.6	9965.76	19632
26.257	15671.1	15280.3	18501.8	20445.2	12620.6	13020	14981.4	12716.6	19484.3	35865.6	7503.77	15626.2	13864.2	13547.1	15003.6	15423.4	10723.3	13762.5	10371.6	11882.8	10115.6	6340.1	17721.6	25412.1	6756.06	8504.64	10307.4	11457	10021	8758.77	12495.7	15499.7	16808.3	12098.9	10181.9	9095.61	12711.1	12910.9	11331.2	1870.28	16449.6	24247.5	16774.9	22028.4	17711	15598.8	17803.2	10247.7	19476.6
26.466	15614.2	15315.5	18057.5	20468.7	12875.8	13161.6	14731.2	12648.2	19381.4	35759.4	7661.13	16131.5	14016	13561.6	15318.9	15693.7	10743.4	14132.8	10834.9	11851.5	10588.3	7001.86	17504	25100.7	6754.77	8344.39	10555.4	11569	10342.5	8417.29	12643.8	15003.7	16619.3	12132	10365.7	8793.38	12479.6	13118.9	11644.2	1546.37	16238.1	24106.5	16587.6	22034.6	17464.4	15567	17786.5	9895.87	19410.5
26.676	15720.9	15299.1	18301	20463.2	12823	13285.6	14525.7	12710.5	19167.3	36146.3	7361.17	16021.3	14131.3	13796.3	15335.4	15554.7	10807.7	13979.1	10592.9	12008.8	10166	6600.79	17587.1	25353.8	6826.34	8378.35	10366.6	11869.4	10237.9	8738.78	12892.9	15334	16527.9	12185.5	10073.5	8758.02	12366.8	12714.2	10738.6	1589.49	16459.7	24058.8	16809.6	22161.8	17919.2	15224.8	17683.4	9885.4	18998.8
26.885	15646	15892.1	18565.2	20710.8	12752.2	13100.2	14595.6	12416.8	19399.6	36044	7468.53	15859.8	13800.1	13045.4	15114.4	15193.5	10565	13610.4	10297.8	11813.7	9825.85	6945.93	17535.3	25533.8	6498.04	8175.93	10184.4	11610.2	9861.19	8510	12690.9	15002.3	16483	11941.3	10070.3	8841.89	12275.1	12897.8	11435.4	2105.3	16318.6	24198.5	16734	21930.4	17725.6	15226.7	17078.6	9843.09	19317
27.094	15881.2	15712.7	17807.8	20671.4	12474.8	13155.5	14501	12529.2	19137	35433.4	7434.72	15582.2	13638.8	13320.7	15061.5	15447.9	10763.9	13666.8	10463.4	11902.6	10292.5	6979.32	17271.2	24934.3	6428.58	7900.65	9997.43	11483.4	10160.3	8346.19	12335.8	14993.7	16378.6	11801.8	10027.8	8879.5	12241.9	12650.2	11221.7	1721.23	16191.8	24063.2	16689.3	21967.7	17640.3	14790.6	17483.2	9920.44	19024.5
27.303	15410	15719.3	17574.3	20314.8	12586.5	13535.3	14634.9	12312.3	19057.2	35607.6	7136.48	15710.6	13594.8	13319.1	15098.4	15047.2	10615.4	13691.9	10272.5	11874.7	10073.4	6819.9	17304.4	24923.1	6595.94	8527.81	10202.2	11208	9985.36	8542.81	12047.6	15140	16296.9	11848.1	9692.83	8666.09	12449.9	12867	10992.8	1203.72	16011	23988.7	16570.3	22166.2	17545.7	14962.7	17653.3	10100.5	18804.6
27.512	15621.6	15210.1	18115	20340.9	12348.4	13035.8	14952.9	12602.6	19356.1	35721.6	7181.02	15474.7	13644.2	13203.5	14796.9	15594.9	10269.6	13386.6	10119.2	11340.8	9658.7	6537.56	17393.8	24881.2	6711.7	8460.31	10163.4	11469.4	9837.42	8428.91	12253.8	14948.9	16275.2	12302.5	9943.47	8818.55	12058.8	12634.6	11284.2	1268.23	16456.2	24206.3	16523.2	21792.1	17647.5	15012.5	17684.4	9588.98	18894.6
27.722	15446.7	15016	18167.6	19972.4	12490.4	13220.6	14663.5	12374.9	18592.6	35480	7570.96	15366.7	13786.6	13349.4	15379.4	14913.2	10529.3	13179.9	10153.3	11686.3	9948.42	6616.97	16773.4	24772.5	6413.1	8272.11	10306.2	11327.3	9543.36	8324.42	12036.4	14657.1	16496.4	11605.2	9998.17	8653.16	12140.4	12896.9	10952.6	1564.95	15946.8	23774.6	16232	21825.2	17483.8	15136.9	17638	9924.23	18827.1
27.931	15209	15162.1	18073.4	20246.2	12464.4	13164	14847.8	12395.3	18724.3	35851.1	7317.17	15316	13756.7	13437.4	14879.5	15293.4	10452.5	13368.4	10253.2	11821.7	9914.89	6429.24	16876.4	24703	6582.23	7890.99	9912.83	11414	9649.75	8247.74	12095.2	15117.6	16154.3	11503	9809.19	8708.05	12155.2	12514.4	11380.4	1258.03	16147.6	23912.5	16351.9	21557.9	17283.6	15076.9	17120.3	9919.1	18883.4
28.14	15072.7	14969.7	17574.2	20033.7	12063.2	12511.5	14247.7	12126.3	18841.4	35374.9	7386.45	15528.6	13414.2	13316.2	14846.3	15453.2	10469.2	13116.1	10404.1	11463.1	10041.7	6409.37	17038.2	24419.7	6651.51	8171.35	9790.9	11201.8	9540.67	8256.44	12126.9	15004.6	16373.4	11794.4	9946.11	8643.49	12047.6	12681.1	11459	1072.94	16046.9	23986.5	16346.4	21724.4	17217.4	15002.2	17343.2	9770.12	18835
28.349	15554.8	14670.7	17624.8	20140	12486.3	13011	14531	12116.4	18929.9	35358	7331.84	15415.7	13162.1	12949.1	14444.4	14872.7	10212.6	12982.4	10084.2	11275.6	9758.65	6237.88	17073.4	24236.3	6530.59	8325.27	9815.17	11070.8	9784.03	8009.18	12150.6	14793.1	16343.8	11500.6	9785.63	8714.83	11806.9	12698.4	10747.4	1472.24	16112.5	24165.5	16194.2	21328.6	17462	14867.5	17110.5	9742.44	18569.9
28.558	15245.4	15027.4	17453.7	20215	12345.1	12928.3	14319.8	11923.1	18735.5	35561.1	7128.87	15453.8	13658.7	13081	14711.1	14809.8	10663.3	13115.9	10141	11435.8	9902.29	6268.45	17043.6	24569.9	6417.5	7820.69	9951.94	11049.6	9706.48	7945.19	12223.3	15059.7	16281.5	11636.7	9679.97	8561.48	11585.1	12705.7	10651.1	859.592	16132.4	23648.5	16123.8	21585.3	17239	14476.1	17106.5	9790.78	18434.3
28.767	15157.5	15080.8	17521.5	19900.3	12025.6	12706.9	14233.3	12118.6	18153.5	35051.4	7199.05	15356.7	13582.1	13023.6	14463.8	15262.4	10116.4	12639.2	10061.3	11223.4	9646.56	6154.7	16819.3	24242.1	6241.55	8166.62	9843.11	11226.7	9586.34	7939.77	12182.2	14533.7	16145.2	11702.1	10137.1	8393.59	12037.4	12789.6	10866.7	1552.91	15969.6	23731.5	16324.5	21673.8	16984.7	14599.1	16900	9539.49	18632.7
28.977	15007	14837.8	17393.5	19845.7	12006.7	12740.1	14199.1	12092.2	18284.3	35004.6	6863.85	15050.6	13336.3	13243.3	14842.8	15162.2	9931.2	12808.1	10043.5	11198.7	9642.23	5818.29	16893.2	24101.6	6171.62	7657.09	9886.46	11494.6	9655.49	8177	12155.3	14959.5	16149.1	11606	9698.18	8825.95	12237.5	12595.8	10827.6	1240.11	15724.7	23508.7	16157	21671.6	17145.6	14642.2	16946.3	9264.01	18533.4
29.186	14920.4	14706.6	17680.3	19549.5	11939.2	12926.2	14298.1	11865.5	18520.2	34959.3	7331.83	15184.6	13038.3	12826.9	14686.1	14760.7	9776.67	12490.3	9590.29	10918.5	9644.95	6135.88	16797.8	23653.5	6414.77	8086.71	9769.02	11212.8	9248.22	8000.34	11668.6	14651.8	16318.1	11614.3	9434.41	8593.04	11672.3	12121.7	10734.1	1328.34	16007.1	23243.7	16168	21317.1	16776.2	14815.3	16851.7	9589.62	18014.1
29.395	14996.2	14819.3	17837.5	19228.9	11994.6	13016.1	14441.2	12034.2	18316.9	34698.9	7210.46	14945.4	13480.9	12866.9	14827.6	15051.2	10128.1	12649.3	9777.61	11248.2	9589.34	5850.47	16394.2	23605.2	6310.99	7931.94	9622.35	11194.4	9938.9	8201.57	11820.4	14548.2	16154.8	11860.6	9743.65	8556.93	12218.4	12703.2	10872	1464.43	15495.6	23404.2	16259.8	21335.7	17216.4	14553.3	16808	9470.34	18539.6
29.604	14936.2	14522.7	17021.8	19404.3	11817	12566.1	13933.9	11908.3	18197	34684.7	7351.9	14782.3	12894.4	12901.3	14554.2	14799.2	9948.88	12619.9	10107.7	11275.7	9654.21	5901.81	16147.9	23455.2	6687.71	8271.33	9369.13	11113.2	9599.37	8097.64	12113.2	14530.6	16114.2	11508.5	9674.92	8453.02	11497.6	12037.2	10530.8	1114.35	16030.9	23126.6	15726.3	21203.6	17057.1	14448.4	16687	9467.9	18115.4
29.813	14877.8	14557.7	17529.6	19643.1	12418.1	12763.9	13732.4	12048.3	18437.5	34797.6	7381.49	15057.9	13087.4	12963.5	14610.5	15051.3	10398.2	12302.3	9889.72	11409.1	9346.09	6237.98	16121.1	23683.3	6179.38	7861.26	9636.72	11212	9666.74	7915.11	12015.6	14855.4	15936.8	11621.4	9719.35	8518.34	11763.9	12159.3	10925.9	1187.29	15615.7	23064.6	15889	20650.6	16828.8	14667.4	16813.8	9463.94	18286.2
30.023	14890	14470.7	17158.4	19307.8	11634.2	12693.1	13937.6	11635.2	17937.8	34605.1	6950.84	14441.2	12822.8	12550.5	14359.8	14740.2	9927.06	12070.6	9639.25	10712.1	9462.55	6257.02	16307.9	23546.5	6364.9	7960.34	9427.62	11145.6	9086.47	7906.74	12038	14359.5	15819.1	11490.2	9375.23	8746.34	11590	12570	10716.9	1111.55	15479	23004.2	15786.1	21062.6	17035.9	14177.5	16417.4	9400.07	17904.5
30.232	14722.3	14698.6	17028.1	18720.1	11908	12317.6	13691	11953.2	18092.2	34812.1	7288	14757.8	12968	12562	14171.4	14531	9668.59	12120.6	9292.13	10661.8	9524.9	6007.4	16066.4	23494.8	6478.17	8043.91	9582.78	11129.1	9434.08	7894.42	11769	14418.9	15645.8	11304.6	9617.26	8378.6	12252.3	12151.1	10606.8	716.937	15609.5	22995.7	15757	20689.4	16806	14437.8	16492.7	9375.07	18219.1
30.441	14844.7	14200.5	17258.1	19198.6	11740	12678.2	13901.1	11799.6	17948.4	34549.2	7049.06	14672.3	13326	12669.1	14511.4	14704.1	9814.61	12015.8	9679.47	10897.3	9323.44	6297.27	15762	23113.5	6289.36	7681.01	9493.04	10699.8	9187.83	7658.99	11830.2	14269	15838.5	11191.3	9628.47	8384.71	11619.5	11844.4	10661.6	1005.55	14995.4	22814.6	15576.1	20766.6	16572.2	14422.1	16516.7	9352.22	17687
30.65	14244.6	14376	17147.6	19182.2	11435.2	12682.9	13623.8	11620.8	17866.1	34625.5	7181.32	14699.5	12805.4	12558.6	14270	14815.3	9581.51	11797.4	9344.62	10669.6	9494.11	5607.17	15733.4	22870.8	6254.23	7926.44	9484.49	10951.9	9349.02	8072.35	11623.2	14283	15552.8	11013.4	9027.9	8194.12	11429.3	12010.6	10249.3	683.251	15235.9	22572.8	15790.1	20978.3	17074.5	14118.4	16479	9337.16	17807.8
30.859	14817.3	14359.5	17182.5	18958.5	11802.9	12361.2	13554.3	11831.3	17902.1	34489	6901.24	14538.7	12528.5	12462	14316.8	14388.1	9698.78	11960	9579.47	11004.6	9019.04	5795.24	15947.4	23027.2	5996.01	7847.08	9688.54	10768.2	9379.91	7303.08	11778	14093.9	15677.4	11032.3	9089.78	8171.94	11495.1	12014	10205.3	1063.81	15241	22515.8	15505.1	20651.4	16575.8	14399.8	16857.5	9238.76	17570
31.068	14756.7	14462.4	17081.5	18989.5	11869.8	12316.3	13719.5	11520.9	17970	34317.7	6911.63	14392.1	12920.8	12632.4	14024	14490.5	9604.8	11793.6	9137.56	10869.2	9372.19	6002.73	15835.1	22689.7	6085.04	7705.54	9643.8	10623.6	9384.81	7510.1	11740	14250.7	15606.3	11111.9	9536.49	8182.95	11544	12403.7	10096	789.316	15116.6	22717.1	15537.6	20419.7	16695.3	13979.1	16368.1	9139	17623.9
31.278	14517.7	14013.6	17415.7	18712.7	11763.5	12129.1	13997.6	11557.3	17589.5	34136.1	7169.78	14563.2	12553.9	12283.4	14380.8	14211.9	9197.22	11561	9213.72	10568.3	9243.85	5596.1	16047.1	23159.2	6278.44	7767.24	9260.48	10661.7	9060.2	7694.57	11731.7	13983.6	15765.6	11288.6	9525	8068.58	11774	12134.4	10374.5	782.303	15148.1	22432.2	15699.1	20570	16583.7	13895.3	16685.9	8965.72	17278.1
31.487	14285.3	14414.2	17188.8	18705.3	11574.1	12305.8	13958.9	11593.6	17487.7	34025.1	7011.17	14483.7	12762.5	12484.3	14244.3	14305.3	9537.94	11625.7	8979.52	10988.3	9081.78	5255.8	15706.3	22709.4	6242.58	7965.49	9521.27	10775.9	9135.39	7834.49	11427.2	13880	15584.4	10839.3	9400.44	8299.37	11569.3	12010.8	10374.6	1360.44	15232.7	22517.5	15313.4	20316.7	16548.7	14108	16066.8	8926.66	17248.2
31.696	14386.4	14042.5	16450.1	18762.4	11507.1	12284.3	13967.2	11408.7	17875.1	33822.2	6791.88	13980.9	12772.1	12530.2	13929.1	14250	9292.75	11591.9	9116.91	10706.2	9261.1	5902.91	15630.8	22850.4	5987.68	7610.11	9122.18	10780.2	8876.46	7731.26	11337.8	14232.3	15493.1	10950	9216.1	8333.91	10940.4	11503.6	10037.5	1002.68	15004.7	22338.1	15264.1	20101.4	16233.3	14057.1	16102.6	8753.75	17317.6
31.905	14349.6	14007.5	16291.2	18241.6	11352.9	11867.3	13183.4	11050.5	17267.3	33618.3	6623.57	14230.7	12741	12295.9	14077.1	14459.6	9667.28	11559.2	9136.28	10405.7	9172.4	5757.23	15485	22473.7	5859.55	7419.29	9141.14	10631.4	9000.38	7408.96	11514.2	13939.3	15453	11093.3	9600	8126.33	11168.6	11825.5	10060.4	640.033	15156.6	22459.5	15314.1	20438.1	16367.8	14152.9	16390.5	8788.91	17070.9
32.114	14188.1	13862.3	16659	18752.5	11341.8	12306.5	13506.5	11457.7	17649.3	33991.4	6897.26	14249.2	12708.7	12190.7	13922.1	14002.8	9279.29	10978.5	9073.46	10505.2	8585.74	5503.53	15223.1	22283.7	5958.25	7441.89	9162.67	10579.1	9082.44	7708.55	11810.6	13933.5	15134.9	10638	9444.01	7957.66	11017.7	11700.4	9969.43	840.296	15208.5	22464.1	15558.6	20245.4	16217.6	14135.5	16108	8984.88	16905.4
32.324	14030.8	13787.6	16534.8	18439.5	11348.3	11866.8	13525.9	11713	17110.3	34009.8	6938.08	14170.6	12679.6	12605.4	14034.1	14375.3	9249	11300.7	9017.36	10466.3	8978.55	4974.15	15233.4	22649.2	5928.39	7590.35	9371.03	10638.7	8931.92	7307.63	11050	13748.7	14922.3	10948.3	9424.1	8381.67	11453.4	11604.6	10167.3	497.894	14788.7	22321.3	15356.9	19911.9	16365.6	13914.8	15681.2	8706.58	17049.1
32.533	14272.4	13900.1	16023.8	18260.9	11444.7	12272.6	13249.4	11224.9	17116.1	33703.3	6673.09	13682.4	12357.6	12305.1	13743.3	14276.9	9588.86	11277.9	9177.89	10522.3	9070.5	5702.09	15404.6	21826.7	5922.21	7540.08	8940.19	10485.5	9114.2	7282.46	11220.2	13783.1	15180.1	10958.1	9304.79	8168.12	10881.7	11832	10324	592.014	15210.7	22116.8	15295.6	20247.5	15952.1	13919.3	16175	8646.83	16925.1
32.742	14120.2	13751.2	16656.3	18129	11276.6	12047.9	13179.4	11271.1	17482	33484.6	6854.29	14010.6	12233.3	12055.7	13564.2	14283	9559.36	11049.9	9533.58	10530.5	8827.64	5411.2	15265.2	22011	6013.3	7337.34	9115.27	10315.3	9049.54	7479.6	11366.2	13946.8	15318.8	11140.8	9481.66	8235.92	11252.4	11505.3	10031.5	789.809	14956.7	22056.5	15124.7	19857.4	16223	13715.1	16054.8	8876.14	16984.7
32.951	14087.8	14078.7	16656.6	18158	10986.6	11711	13229.7	11475	16832.7	33437.1	6702.92	13974.8	12574.5	12160.6	13798.4	13894.1	9275.56	11172.5	8830.35	10343.7	8382.84	5332.97	15246.7	21893.9	5722.85	7410.81	8930.16	10365.3	8858.49	7264.36	11230	13698.1	15654.1	10954.1	9180.81	7893.38	10849.5	11682.2	9787.48	793.325	14966.2	21604.4	14916	19872.1	15972.8	13546.4	15570.1	8853.32	16700.9
33.16	14204.7	13957.4	15978.5	18075.5	11158.9	11949.6	13201.5	11225.7	17148.5	33704.8	6511.18	13809.6	12328.7	12071.6	13852.5	14213.8	9262.24	11094.2	8657.52	10350.7	8745.15	4879.61	15309.2	22024.4	5835.62	7348.55	8991.97	10617.2	8778.8	7370.62	11244.4	13586.7	15187	10905	9410.19	7509.43	10755.7	11813.8	9581.02	439.428	14682.7	21839	14985.6	20098.9	15932.2	13695.4	15632.6	8581.82	16756.3
33.369	13879.5	13676.1	15812.4	18185.3	11104.9	11569.1	13039.3	10786.6	16859.4	33139.8	6703.07	13709.7	11986.5	12051.4	13714	13794.7	9311.31	11251.7	8840.39	10475	8852.52	5524.55	14754	21566.6	5874.46	7336.32	8826.2	10191.7	8879.21	7562.01	11433.3	13787.5	14926	10786.3	9195.4	7927	11042.1	11624.2	9857.14	494.425	14866.3	21834.5	14649.5	19733.1	15778	13459.3	16047.6	8716.43	16605.1
33.579	13574	13219	16293.4	17802.4	11172.5	11841	12979.1	10679.9	17006.7	33146.9	6671.92	13724.6	11990.1	11957.8	13545.4	13873.2	8932.1	10838.3	8748.51	9984.62	8458.15	5547.01	14687.1	21599.4	5745.95	7498.83	9156.86	10356.9	8633.12	7489.2	10939.9	13469.1	15049.5	10551.6	9233.16	7945.05	10977.4	11165.3	9516.41	428.75	14588.3	21698.4	15094.3	19557.6	15724.4	13568.2	15465.8	8406.07	16710.7
33.788	14083.9	13428.7	16242.9	17634.7	11340.1	11686.3	13327.9	11081.8	16855.1	32943.8	6863.35	13849	11961.2	11977.3	13543	13875	9109.26	10658.5	8602.1	10195.4	8878.47	5335.14	14635.7	21795.5	5559.47	7430.06	8789	10372.8	8745.21	7450.23	11213.3	13473.9	15234.9	10653.3	9139.69	8062.08	11003.3	11287.8	9872.61	460.632	14374.6	21866.2	14902.7	19781.7	15935.6	13529.1	15584	8274.56	16200.8
33.997	13688.9	13811.8	16204.5	17851.2	11170.9	11714.2	12906.1	11050.1	16725.5	32852.3	6591.76	13540.9	12157.1	12072.1	13846.9	14014.4	9223.9	10585.6	8138.98	10200.8	8624.72	4864.71	14651.8	21237.7	5835.52	7104.49	8496.25	9992.11	8674.73	7310.42	11095.4	13200.7	14948.8	10841	9266.96	8181.17	10961.9	11622.1	10089.9	38.371	14463.6	21494.5	14354.7	19483.9	15612.7	13743.2	15642.7	8343.73	16473.8
34.206	13565.9	13396.8	15911.6	17863.9	11060.8	11523.1	13090.7	11291.7	16525.1	32867	6614.48	13520	12052.3	11829.7	13875.4	13867.4	8909.27	10759.8	8765.94	10130.2	8527.99	5141.48	14692.3	21387	5771.27	7404.97	9048.15	10430.3	8757.12	7520.26	11154.6	13500.7	15112.4	10850	9129.91	8005.28	10939.9	11530.2	10498.8	252.8	14269	21595.5	14812.5	19271.2	15675.9	13612.6	15677.8	8757.72	16385.8
34.415	13607.1	13392.3	15765.2	17599.9	11086.3	11566.8	12685.4	10582.3	16610.8	32833.3	6542.65	13421.7	12005.4	11652.6	13308	13680.1	8966.2	10695.1	8326.35	9360.43	8432.85	4984.47	14724.4	21522.8	5552.64	7057.02	8646.51	10390	8586.78	7261.02	11098.8	13412.1	14753	10588.8	8951.54	7618.87	10994.3	11078.2	10105.5	62.477	14321.8	21303.5	14461.9	19040.6	15676.8	13268.4	15443	8228.76	16350.3
34.625	13451.2	13378.7	15916.5	17466.6	10700.2	11652.1	12668.8	10905.8	16537.7	32840.6	6317.45	13269.5	12007.2	12001.3	13487	13678.2	8810.57	10557.3	8487.34	9913.14	8416.68	4863.07	14670	21058.1	5789.45	7057.39	8781.06	10607.9	8764.7	7284.59	11029.3	13263.3	14737.3	10516	9042.28	7920.86	10875.5	11390.4	9882.5	154.884	14311.3	21492.7	14544.7	19499.5	15596.9	13363	15272.8	8519.69	16355.4
34.834	13620.3	13225	15985.3	17352.7	10886	11628.2	12666	10829.4	16446.7	32638.8	6473.53	13150.9	11741	11757	13248.8	13417.5	8744.38	10306.4	8383.78	9693.49	8334.52	5198.9	14697.1	21137.8	5861.72	7248.13	8940.61	10279.9	8602.72	7128.75	10817.8	13183.1	14681.3	10810.5	8832.41	7910.56	10692.9	11197.9	9795.87	316.625	14153.3	21360.2	14722.3	19319.3	15652.1	13139	15280.7	8196.47	16067.6
35.043	13261.5	13269.5	15723.6	17249.3	10822.6	11848.8	12501.6	11064.8	16509.4	32398.3	6689.15	13149.5	11960.7	11758.5	13297	13745.8	8698.47	10303.6	8687.22	9719.04	8288.26	4626.16	14555.9	20551.8	5761.81	7248.54	8960.54	10332.1	8633.78	7391.36	11170.8	13084.3	14388.5	10280.9	8647.97	7569.75	10525	11014.5	9478.58	320.412	14501.6	21103.4	14354.4	19158.1	15393.9	13131.8	15481.4	8120.3	16166.6
35.252	13189	13126.4	15839.3	17240.5	10682.8	11534	12988.1	10759.5	15966	32651.7	6374.99	13209.9	11738.7	11802.2	13438.5	13371.9	8494.99	10523.2	8623.85	10154.8	8540.84	5232.96	14532.7	20860.1	5618.33	7072.24	8423.02	10147.4	8451.17	7062.86	11100	13478.6	14718.6	10772.6	8765.46	7936.88	10592	11469.1	10003.5	282.069	13932.5	20793	14534	19041.2	15317.8	13330.5	15328.1	8250.76	16081.4
35.461	13429.4	13151.6	15749.2	17184.7	10677	11259.3	12448.3	10361.6	16245.7	32372.1	6775.97	12871	11511.6	11620.7	13331.7	13326.1	8978.94	10316.9	8521.59	10051.9	8217.54	5046.27	14489.9	20397.4	5394.97	6887.85	8761.45	9960.65	8237.74	7073.36	10905.9	13066.5	14511.9	10805.7	8770.1	7782.08	10746.2	11075	9581.77	-200.302	14203.4	21593.4	14564.9	19094.4	15153.8	13008.7	14826.3	8413.71	15920.3
35.67	13221.7	13580.4	15785.4	16882.6	10973.9	11501.8	12737.3	10478.2	15665.2	32237.4	6412.84	12969.1	11575	11543.9	13301.9	13693.5	8577.81	10068.6	8301	9478.19	8241.15	4703.23	14352.2	21196.4	5905.14	7113.31	8534.81	10057.9	8555.12	7261.51	11037.2	12983.4	14829.8	10333.1	8705.46	7626.44	10770	11093.4	10021.2	212.961	14518.5	21099.1	14231	18924	15569	13220.7	15110	8168.36	16064.6
35.88	12891	13383.3	15758.5	17393.4	10659.9	11215.1	12449.9	10594.2	16148.9	32427.7	6576.64	12963.7	11782.7	11681.3	12806.1	13322.7	8543.25	10091	8392.62	9459.61	8115.66	4982.19	14153.5	20472	5751.38	7117.94	8664.74	10008.2	8404.74	7285.33	11139	12723.1	14772.8	10114.7	8660.84	7610.25	10341.7	10999.1	9531.86	-194.456	13943.8	20779	14193.7	18679.3	15124.9	12981.9	15193	8184.15	15895.1
36.089	13126.4	12666.4	15542.4	16855.2	10629.3	11454.4	12724	10701.8	15886.5	32605.1	6371.26	13066.9	11821.4	11758.8	13283.1	13332.5	8614.06	9566.67	8028.08	9430.82	7946.3	4779.6	13957.7	20293	5562.84	6983.92	8663.62	10127	8664.16	7401.8	10980.9	13003.9	14295.9	10246.3	8649.94	7713.99	10491.8	10803.1	9677.27	136.024	13945.1	20964.4	14679.5	18661	15395.4	12839.7	14595.2	8421.24	15987.9
36.298	12959	12568	15805	16850.8	10323.2	10866.3	12604.9	10636	15628.1	32038	6600.97	12715.2	11440.1	11587.7	12987.7	13121.6	8302.67	10092.8	8152.7	9920.66	8122.44	5064.35	14227.4	19963.5	5573.73	6903.06	8537.05	9945.06	8455.41	7210.2	10843.6	13146	14433.6	10602.6	8990.6	7674.58	10110.6	10932.9	9460.83	28.219	13765.2	20615.4	14363.3	18496.5	15097.5	12756.4	14955.2	7947.67	15577.6
36.507	12786.7	12804.6	15080	17153.9	10312	11181.5	12399.1	10696.2	15977.4	31874.3	6091.32	12714.7	11639.2	11548	13024.1	13347.4	9027.53	10144.1	8560.61	9776.58	8194.82	5093.29	13772.6	20051	5789.88	7065.37	8701.3	10262	8607.92	7481.07	10872.2	12743.4	14026.1	9949.36	8770.09	7605	10470.1	11191.6	9420.14	-99.392	13761.6	20950.2	14411.6	18911.2	14905.7	12721	14947.7	7824.7	15677.6
36.716	13105.8	12742.2	15379.1	16953.3	10483.6	11053.7	12171.9	10451.4	15594.8	31520.9	6380.17	12487.3	11407.4	11163.6	12627.6	12660.3	8400.3	10099.5	8230.5	9443.47	7995.89	4642.32	13871.6	20109.7	5215.99	6638.64	8391.34	9982.03	8246.47	7070.75	10756.1	13035.6	14518.8	10571.1	8771.24	7643.2	10336.6	11077.5	9059.24	-298.845	13956.6	20587.1	13929.8	18746.3	14846.8	12543	14676.8	8061.68	15587.4
36.926	12838.8	12936.4	15446.1	16617.7	10647.8	11082.3	12446.7	10204.2	15610.5	31646.2	6221.16	13017.7	11344	11187.5	12799.1	13266.5	8644.6	9820.07	8134.16	9279.42	7582.97	4688.26	14280.3	19633.4	4971.68	6619.54	8136.61	9836.21	8215.03	6715.96	10591	13064.6	14163.3	9983.9	8662.53	7655.48	10524.9	10849.9	9226.87	172.889	13616.4	20483.1	14122.3	18444.3	15038.4	12599.5	14880.2	7704.14	15551.9
37.135	12997.7	12712.7	15349.7	17063.2	10249.9	10565.4	12368.4	10482.4	15533.9	31769.3	6267.76	12300.3	11121	11065.1	12920.7	13070.9	8484.23	9952.13	7919.49	9370.14	8018.25	4786.24	13915.7	19720.5	5230.47	6464.77	8160.56	9963.17	8334.64	7132.43	10689.9	12812	14059.7	10172.6	8849.48	7469.3	10292.1	10751	9331.13	-206.242	13671.9	20200.4	13829.1	18634.2	14899.8	12618.4	15007	8061.44	15525.5
37.344	13089.9	12666	15056.5	16408.2	10531.5	11305.9	11889.2	10318.4	15565.7	31622.5	6389.65	12506.4	11427.3	11393.9	12979.1	13182.5	8326.67	9549.59	7992.19	9274.19	8295.35	4678.19	13910.5	19930.3	5445.29	7013.73	8454.74	9870.49	8643.11	7105.44	10848.9	12314.2	14168.3	9964.07	8543.44	7643.44	10378.2	10963.4	9384.2	-92.996	13421.1	20252.6	14091.1	18465.5	14922.5	12314.6	14369.9	8069.9	15774.2
37.553	12808.3	12605	15048	16406.1	10125.8	10528.8	12094	10422.1	15232.5	31504.6	6283.24	12638.2	11489.4	11167.8	12798.1	13197.6	8308.21	10113.1	7997.28	9446.36	7724.45	4575.12	13604.5	19646.4	5234.99	6593.16	8183.15	9801.55	7994.97	6743.37	10561.7	12432.5	13801	10110.8	8396.6	7729.31	10311.4	10726.2	9526.34	-255.561	13630.8	20249.7	13770.1	18258.1	14893.1	12532.2	14811	7656.07	15287
37.762	12606.5	12511.9	15449	16592.5	10424.3	11080.9	12228.4	10047.4	15232.7	31212.2	6266.58	12601.8	11165	11289.6	12523.5	12878.5	8051.73	9684.94	7755.79	9091.96	7314.69	4548.83	13901.7	19648.6	5265.42	6705.01	8306.97	9848.14	8610.53	6907.11	10691.6	12587.2	14016.5	10176.5	8237.41	7368.18	10072.6	10485.1	9187.79	-222.869	13671.1	19870.7	14053.8	18232.5	14754.4	12419.5	15000.1	7873.85	15101.4
37.971	12616.2	12618.9	14932.1	16242.6	9956.77	10695.3	12092.2	10089.8	15742.5	31265.3	6512.57	12486.3	11508.6	11371.6	13001.7	12838.4	8294.81	9504.45	7927.35	9032.41	7281.31	4474.74	13569.9	19498.4	5333.9	6487.77	8255.82	9601.84	8254.13	6945.98	10479.3	12516.5	14002.8	9922.48	8295.96	7293.03	10207.6	10922.6	9104.08	-261.366	13612.6	20063.7	13707.8	18249.6	14583.3	12551	14743	8219.39	15211.7
38.181	12560.1	12559.2	14229	16110.8	10121.6	10667.6	12232.7	10179.9	15116	31218.7	6239.17	12412.6	11257.2	11040.6	12891	12975.5	7916.8	9318.37	7716.6	9242.4	7559.57	4275.24	13330.9	19413.1	5156.95	6403.92	8023.83	9797.74	8306.01	6828.28	10692.6	12329.3	13718	9866.67	8412.95	7149.24	10016.9	10652.5	9293.64	-323.157	13178.9	19664	13956.1	18017.8	14431	12496.9	14845.2	7597.15	15068.9
38.39	12723.5	12156.9	14563.9	16709.8	10251.8	11004.1	11854.4	9831.67	15038.2	31361.1	5915.61	12356.1	11177.6	10854.4	12245.1	12348.9	8107.88	9674.55	7818.14	9149.87	7678.25	4385.38	13618	19207.9	5605.55	6490.36	8363.25	9381.28	8450.74	6910.71	10761.1	12501.1	13756.9	9722.99	8518.73	7278.65	9771.79	10703	8925.85	-453.249	13480	19773.1	13729.1	17974.3	14312.5	12505.5	14183.3	7901.28	15175.6
38.599	12254.7	12479.9	15077.1	15804.5	10003.5	10760.3	12176.9	10340.3	14708.1	30932.2	6042.56	11969.1	10901	10932.9	12352	12765.4	7913.02	9665.98	7749.96	9078.74	7256.04	4357.94	13483	19584.8	5373.07	6671.93	7943.59	9655.75	8124.4	6709.31	10333.1	12423.2	13997.5	9724.38	8285.72	7053.8	9735.68	10636.5	8877.36	-326.431	13093.7	19757.1	13808.4	17961.1	14512.8	12273.6	14365.1	7516.56	15144.6
38.808	12165	12832.7	14473.7	16122.2	10043.8	10565.4	12045.9	9939.32	14859.6	31058.1	5909.12	12135.7	11163.3	10871.8	12481.2	12839.4	7778.6	9605.14	7284.75	8968.35	7452.65	4638.85	13336.3	19106.9	5143.96	6244.41	7979	9515.93	7980.91	6744.1	10016.2	12371.2	13895.3	9482.73	8143.19	7126.2	10037.3	10215.4	8931.72	-453.567	13425.3	19866.4	13964.6	17903	14555.7	12361.2	14236.7	7939.85	15218
39.017	12397.6	12145.9	14807.1	15698.8	9902.18	10661.1	11957	9948.95	14869.3	30752.9	6112.55	12097.3	10761.5	10703.5	12630.7	12725.9	7739.67	9712.44	7598.87	8964.06	7638.15	4177.58	13259	18887.7	5024.62	6520.35	7946.94	9726.86	8072.12	6719.39	10130.7	12319.5	13901.9	9611.35	8189.01	7077.85	9979.16	10505.2	9122.47	-493.379	13354.5	19685.2	13700.9	17555.6	14494.6	12125.3	13996.2	7625.47	14769.8
39.226	12406.5	12235.4	14878.3	15632.2	9550.39	10295.2	12063.7	9798.21	14771.2	30729.5	6173.15	12414.8	10644.4	10933.9	12633.2	12229.3	7810.22	9354.38	7521.45	8676.69	7192.15	4301.77	12866	19001	5274.92	6692.61	7924.87	9491.63	8023.09	6764.22	10040.3	12077	13362.4	9440.83	8377.73	7327.81	9802.33	10269.3	9088.7	-512.263	13646	19780.7	13725.8	17609.3	14438.4	12019.5	13658.9	8002.03	15151.2
39.436	12411	12553.6	14692.6	15844.4	9770.95	10534.1	11954.4	9852.06	14791.8	30912.9	5953.98	12423.4	10831	10788.4	12139.9	12196.6	8049.75	9594.39	7570.7	8928.15	7187.98	4288.28	13033.8	18742.1	4998.69	6279.71	8001.94	9807.91	7959.9	6646.76	10458.2	12157	13741.6	9272.44	7884.07	6926.02	9735.39	10085.5	8873.56	-699.259	13274.2	19118.7	13715	17579.4	14322.8	12511.5	14298	7270.18	15056.1
39.645	12024.8	12261.3	14578	15681.1	9917.99	10172.6	11628.6	9796.35	15016.7	30396.2	6261.05	11886.7	10575.7	10806	12288.8	12098.2	7632.64	9146.32	7315.72	8950.8	7505.67	4163.4	13001.1	18880.6	5015.45	6349.5	8097.58	9304.26	8303.58	6711.37	10475.8	12020	13437.8	9639.9	8078.37	7028.9	9863.47	10176.2	8635.82	-703.755	13231.7	19325.6	13575.4	17812.9	14184.3	12269.4	13989.9	7607.23	14759.2
39.854	12128.9	11740.1	14381.3	15851.3	9603.85	10204	11519.4	9699.61	14602.5	30512.7	6147	11978.5	10875.8	10469.3	11794.8	12369.6	7911.7	9427.61	7736.57	8924.96	7341.03	4412.22	13250.7	18874.9	5013.06	6338.09	7859.8	9520.35	8204.35	6744.66	10386.8	12171	13226	9613.15	7812.29	6924.39	9514.59	10332.3	8874.64	-611.392	13201.7	19530.5	13549.2	17558	14290.7	11463.1	13606.5	7747.67	14871.9
40.063	12583.9	12154.8	14304.1	15668.5	9352.41	9999.24	12204.6	9717.5	14363.7	30477.9	6154.03	11856.8	10607.3	10767.8	12313.7	12726.9	8015.5	9327.64	7943.13	8805.46	6819.9	4435.7	13180.7	18587.1	5008.25	6550.02	7848.98	9484.55	8134.76	6789.85	10497.9	11697.4	13346.8	9432	8298.24	7071.19	9759.21	9955.36	8838.28	-466.381	13254.6	19342.6	13251.4	17342	14492.5	12023.3	13933.5	7294.67	14725.1
40.272	11961.1	11493.1	14228.8	15638.4	9556.52	9962.38	11510.7	9392.23	14667	30242.9	5960.16	11721.3	10289.7	10567.9	12146.6	12172.1	7884.41	9220.61	7651.4	8949.08	7279.13	4199.5	13081.3	18342.2	4914.74	6382.41	7959.67	9229.28	7743.47	6443.69	10076.8	11820.7	13386.3	9689.29	8328.29	7281.2	9734	10302.5	8804.22	-408.741	13318.1	19445.5	13608.8	17418.1	14154.6	12215.4	14140.7	7249.5	14723.6
40.482	12045.4	12176.9	14043.4	15435.9	9590.11	10294.3	11382.3	9764.77	14518.3	30526.4	6030.36	11913.2	10655.9	10802.7	11882	12688.3	7504.71	9509.94	7157.58	8698.76	7022.53	3980.99	13078.2	18404.8	5123.1	6337.12	7650.63	9276.73	7888.7	6577.66	10006.6	12020.3	13529.8	9253.87	8031.06	7105.83	9378.03	10000.2	8665.42	-1067.13	12854.6	19010.7	13332	17394.3	13921.9	12341.3	14322	7439.25	14621.1
40.691	11666.1	11865.2	14321.3	15040.7	9534.41	10456.7	11345.9	9227.98	14356.5	30303.8	5899.86	11312.1	10734.8	10827.8	11939.7	12104.6	7649.39	9409.72	7429.45	8544.12	6861.13	4273.15	12799	18043.5	4771.85	6176.86	7817.9	9359.26	8010.11	6553.13	10249.5	11890.9	13296.6	9191.49	7851.6	6871.45	9228.26	9922.74	8817.4	-924.144	13229.8	19242.3	13303.2	17196.8	14327.8	12035.8	14064.3	6820.05	14672
40.9	11890.7	11783.3	14700	15132.6	9715.04	10038.9	11536.3	9639.09	14211.2	30320.2	5801.12	11760.8	10345.5	10580.8	11877.1	11955.3	7703.75	9311.63	7211.35	8411.73	6969.83	3909.87	12689.5	18148.1	4819.04	6300.04	7648.86	9196.27	8110.52	6432.12	10465.3	11877.3	13088.1	9261.3	8224.23	7072.01	9483.58	9831.09	8814.83	-576.885	13194.6	19010.2	13114.4	17264.9	13728.3	11754.1	13362.7	7426.47	14501.3
41.109	11602.3	11586.4	13847	15199.4	9521.6	10212.2	11659.3	9518.91	14060.6	30044.5	5976.24	11864.6	10416.3	10259.7	11967.9	11986.7	7400.37	9056.33	7009.96	8405.08	6788.53	4191.58	12494.5	18164.4	5207.75	6442.08	7458.82	9441.07	7751.47	6391.18	10089.7	11736.5	13366.1	9229.48	8080.52	7048.11	9670	10039.2	8974.72	-678.658	12882.3	18608.5	13295.6	17197	13918.6	11906.7	13588.5	7236.61	14692.5
41.318	11529.4	11516.4	14452	15051.9	9532.14	10195.1	11120.3	9223.91	14130.5	29969.2	5985.73	11554.5	10175.8	10282.2	11354.5	12267.3	7635.17	8986.41	7429.29	8169.97	6723.41	4169.49	12385.2	17855.7	4661.58	6259.19	7833.33	8996.5	7778.81	6106.2	9973.78	11663.3	12720.4	9470.33	7983.13	6900.79	9275.06	9859.45	8563.19	-1089.17	12781.3	18889.6	13472.3	17231.3	13926.8	11409	13407.9	7264.92	14547.1
41.527	11985.4	11348.4	14173.1	15137.9	9397.89	10049.6	11625.6	9470.55	13919.4	30109.8	6072.52	11591.8	10585.1	10536.4	11854.4	12100.2	7550.56	8955.36	7387.2	8455.07	6828.4	4295.65	12809.6	18409.4	4652.7	5832.21	7677.76	9329	7508.85	6087.05	9933.22	11809.4	13245.1	9166.04	7757.01	6690.38	9798.62	10036.5	8558.14	-635.93	12692.5	18559.3	13035.9	16914.4	13690.3	12014.1	13614.6	7179.23	14561.8
41.737	11333	11451.1	14102.7	14880.6	9291.07	9852.74	10902.5	9412.43	13799.7	29842.9	5704.26	11267.3	10333.8	10019.4	11841	11689.2	7796.09	9043.18	7263.53	8259.72	7233.82	4007.38	12440.3	18117.5	4760.1	6022.24	7477.89	8903.07	7968.74	6416.07	9875.02	11678.5	13156.3	9064.82	7779.64	6607.77	8946.97	9484.31	8492.67	-998.29	12661.1	18965.7	12928.5	17036.3	13854.1	11716.2	13864.6	7237.65	14452.3
41.946	11383.5	11290.2	13934.1	14861.8	9705.69	9901.5	11107.1	9087.09	13847.5	29889.6	5895.91	11137.4	10294.9	10387.8	11518.7	11876.1	7495.4	8958.69	7471.29	8535.73	6721.4	3961.22	12560	17692	4713.89	6085.69	7476.66	8892.59	7856.94	6543.66	10254.7	11358.6	12891.9	9160.23	7810.98	6197.18	9216.23	9736.97	8479.66	-1179.54	12882.9	18460.1	12891.6	17080.8	13680.9	11919.6	13211.9	7604.4	14427.6
42.155	11246.4	11042.9	14273.1	15153.8	9350.84	9857.78	11259.1	9158.57	13909	30087.6	5734.9	11152.9	10393.5	10610.9	11934.1	11832.5	7598.39	8924.01	7249.02	8764.85	6836.3	3819.97	12099.7	17701.5	4858.97	5794.26	7526.76	9317	7963.42	6554.88	10418	11754.5	12887.5	9351.64	7753.7	6796.72	9300.03	9995.38	8353.88	-1080.21	12345.2	18483.1	12724.2	16508.1	13618.5	11839.6	13567.4	7356.52	14168.5
42.364	11431.4	11264.1	13887.1	14643.3	9094.65	10177.9	10971.4	8908.72	13898.2	30137.7	5727.65	11256.1	10354	10494.9	11625.4	11815.9	7416.02	9027.05	7223.79	8352.41	6788.32	3938.08	12634.4	17643.4	4902.9	5654.13	7633.99	9366.59	7825.62	6148.03	10238.4	11513.1	12748.9	8731.53	7583.43	6597.08	9307.06	9838.59	8308.75	-1086.08	12542.8	18404.1	12969.6	17037.5	13502.2	11622.3	13360.4	6951.94	14285.2
42.573	11469	11173.8	13728.6	14642.5	9191.03	9764.14	11193.7	9408.13	13741.6	29844.1	5974.89	11426.4	10194.1	10247.9	11855.9	11785.9	7260.75	8499.85	7084.06	8133.15	6592.05	3952.38	12176	17985.4	4819.34	5654.97	7697.7	9254.55	8098.56	6690.4	10133.2	11722.7	12803.6	8894.08	7304.57	6047.19	9166.83	9415.23	7843.64	-1149.97	12488.7	18261.8	12904.9	16782	13556	11422	13516	6996.14	14077.8
42.783	11104.5	10945.5	13896.1	14803	9124.37	10130.7	10952.3	9073.32	13689.9	30181.1	6006.22	11118.4	10350.5	10412.2	11777.4	11823.8	7015.83	9008.23	7117.91	8212.91	6940.1	3432.41	12137.9	17416.8	5003.94	6172.3	7449.39	9111.54	7455.74	6359.99	9846.96	11133.5	12672	9259.47	7635.81	6255.56	9251.2	9293.06	8135.75	-1099.7	12422.8	18339.6	12571	16527	13181.6	11452.7	13523.6	7260.59	14389.5
42.992	11390.2	11228.8	13659.8	14461	9088.19	9816.16	10713.4	9079.75	13538.9	29979.8	5563.3	11203.7	10097.6	9914.73	11637.7	12032.4	7205.08	8872.2	7136.94	8209.99	6585.37	3909.64	12131.9	17285.5	4678.67	6226.89	7272.96	9191.37	7634.03	6559.72	9757.22	11279.4	12605.5	8869.46	7338.59	6283.12	9153.15	9591.52	8358.36	-666.975	12539.2	18417.2	12677.5	16516.9	13267.1	11544.8	13577	7094.79	13943.9
43.201	10914	10944.5	13420.1	14488.9	9099.87	9839.24	11286	8915.19	13751.5	29959.5	5984.99	10783.1	10004.2	10128.2	11493.9	11920.2	7417.59	8647.61	7085.2	8007.19	6906.7	3517.37	11980.5	17494.3	4710.64	5615.5	7408.33	8760.64	7432.73	6118.6	9891.24	11111	12533.6	8760.3	7593.96	6281.95	8729.01	9517.56	8002.21	-967.943	12400.1	17945.7	12503.1	16431.5	13618.2	11319	13083	6617.81	14164.4
43.41	11099.2	10877.4	13754.7	14151.4	9079.76	9662.21	10825.5	9007.59	13385.9	29571.7	5527.45	10919	10046.1	10074.5	11596.8	11727.2	7197.55	8938.23	7138.09	8383.04	6615.01	3963.38	12096.2	17230.3	4719.32	5685.48	7491.71	9040.1	7642.4	6185.81	9991.91	11297	12500.2	8943.69	7457.24	6515.63	8996.91	9403.51	8394.71	-1230.78	12709	18148.3	12836	16494.3	13531.3	11208.3	13423.4	6718.06	14028.3
43.619	10964.9	11072.6	13981.4	14080.6	8745.72	9878.96	11116.9	9183.95	13312.7	29761.5	5658.11	10978.5	9737.67	9637.93	11321.4	11106.5	7308.86	8789.51	7046.83	7981.25	6700.52	3747.01	12044.7	17437.4	4610.89	5488.97	7350.47	8893.53	7530.63	5870.01	9809.39	11159.7	12569.5	8789.89	7465.78	6614.65	9030.92	9400.69	8091.84	-1222.28	12260.4	18035.2	12723.6	16378.5	13248.9	11337.8	13270.9	6967.19	13773.9
43.828	11226.7	10734	13446.1	14251.6	9035.73	9739.77	10791.6	9012.68	13056.4	30036.5	5774.71	10855.4	10038.8	10096.7	11506.8	11587.8	7439.87	8744.29	7024.29	8041.38	6227.28	3968.94	11945.2	16983.5	4542.74	5910.88	7147.25	8927.73	7484.5	6162.71	9679.7	10982.3	12334.2	9021.02	7389.83	6048.54	8957.47	9180.05	7808.19	-1235.17	12119.6	18079	12540.2	16536.5	13592.5	11690.9	13399.1	6949.63	13684.7
44.038	11253.5	11129.2	13294	13978	9376.58	9324.24	10680.1	9012.4	13001.7	30022	5598.04	10766.9	9953.44	10004.3	11379.1	11174.5	7225.7	8873.77	7549.12	8065.39	6546.62	3347.7	12049.5	17424.1	4370.92	5643.51	7669.39	8915.74	7813.58	6225.58	10235	11200.5	12474.6	9094.63	7485.8	6101.64	8671.95	9487.09	7998.65	-1203.56	11969.4	17789.3	12345.1	16300.7	12830.7	11297.1	13554.8	6756.23	13897.7
44.247	10713.7	11119.1	13269.4	13885.4	8589.93	9560.02	10866.5	8432.93	12991.3	30000.6	5894.07	10722.2	9679.78	10122.5	11147.1	11012.6	7095.41	8961.31	7004.68	7796.66	6564.41	3629.66	11633.8	16803.8	4521.16	5659.56	7223.17	8952.83	7682.97	5878.57	9551.55	11012.4	11928.5	8593.95	7413.02	6501.9	8723.18	8985.8	8010.68	-1759.95	12244.1	18021.7	12565.7	16011.2	13213.5	11258.3	13517.6	6857.81	13536
44.456	10710.1	10583.3	13545.3	13839.7	8875.82	9568.48	10706.6	8512.74	13258.8	30015.3	5367.74	10968.7	9764.77	9794.84	11101.9	11548.3	7283.25	8960.46	6967.1	8164.12	6546.4	3720	12161	17063.8	4573.39	5470.03	6947.62	8808.79	7490.7	5840.41	9584.06	11230.3	12247.6	8573.68	7258.12	5961.17	8850.78	9753.06	7916.9	-1191.1	12031.2	18044.9	12313.2	16322.4	13284.4	11168.7	13027.6	6530.65	13823.7
44.665	11051.1	10912.2	13146.2	13785.9	8971.24	9356.09	10714.4	8760.93	13152.1	30282	5750.03	10992	9684.56	9676.91	11205.4	11450.8	7195.51	8745.47	7287.96	8190.43	6378.57	3579.41	11899.8	17417.9	4606.19	5589.12	7294.05	8747.89	6989.44	5907.51	9449.59	11104.4	12552.7	8865.03	7188.33	5965.52	8701.21	9093.03	7819.16	-1376.14	11902.6	17858.4	12202	16136.9	13289.6	10896.3	13165.3	6833.6	13864.2
44.874	10736	11132.1	13480.6	14033.6	8703.68	9282.62	10671.3	8628.38	12939.7	30305	5425.2	10592.3	9903.73	9696.66	10989.3	11415.3	7341.06	8712.98	7382.99	8241.19	6382.78	3756.76	11935.8	16836.2	3984.15	5612.01	6959.46	8735.19	7248.52	5704.21	9414.83	11101.7	12134	8517.97	7303.18	6011.01	9010.83	9051.18	7879.46	-1434.92	11932.9	17580.8	12361.6	16028.6	12667.5	11308.7	12886.3	6769.36	13851.5
45.084	10681.9	10298.9	13463.2	13804.1	8869.05	9191.62	10438	8923.54	12622.1	30469.1	5275.61	10739.2	9692.16	9855.03	11323.4	11610.7	7268.75	8816.21	7036.26	8235.12	6267.07	3772.87	11644.4	16627	4441.12	5673.72	7055.37	9004.19	7384.94	5862.09	9557.12	10696.1	11907.7	8514	7065.45	5967.35	8657.88	8967.74	7693.28	-1762.76	11984.7	17416.4	12166.8	15915.7	12678.7	11190.2	12818.1	6615.42	13710.6
45.293	10292.1	10509.9	13506.6	13641.1	8919.18	9340.19	10537.7	8730.67	12489.4	30468.4	5580.05	10557.3	9847.82	9901.63	11069	11077	7295.93	8951.4	7531.48	8328.96	6668.02	3742.92	11705.2	16599	4523.25	5717.22	7047.4	8878.34	7229.79	5879.64	9354.28	10691.4	12128.2	8286.24	6694.99	5759.27	8631.29	8926.02	7248.52	-1839.1	11853.7	17564.8	11891.6	15843.2	12612	10835.1	12811.9	7067.82	13621.9
45.502	10367.2	10520.4	13427	13537.9	8868.22	9239.74	10688.3	8668.69	12489.9	30800.1	5376.57	10546.9	9741.93	9665.12	10979.9	11221.8	7193.03	9126.53	7265.2	7986.46	6690.26	3951.79	11636.4	16812.3	4360.97	5486.57	7299.57	8703.16	7276.72	5884.53	9308.33	10844.4	12416.4	8709.09	7399.89	5980.3	8448.54	8730.73	7731.65	-1736.46	12003.9	17409.5	12269.4	15596	12929.4	10682.5	13164	6620.97	13977.4
45.711	10356.1	10158.3	13273.1	13452.5	8805.45	8796.73	10841.9	8579.22	12364.4	30920.8	5687.56	10556	9783.66	9940.43	11105.4	11215.3	7168.07	8965.82	7515.34	8342.13	6676.64	3598.63	11460.6	16544.7	4413.17	5526.44	7020.22	8774.77	7335.17	5879.18	9428.35	10571	11833	8392.57	7482.23	6142.24	8398.95	8877.87	7890.88	-1506.04	11805.7	17416.7	12204.5	15756.6	12956	11014.2	12618.8	6860.8	13809.9
45.92	10446.7	10157.3	13528.7	12948.3	8703.35	8971.92	10354	8369.55	12526.7	30749	5404.79	10424.7	9813.25	9603.65	11138.2	11020	7868.87	8850.96	7307.76	8102.63	6494.79	3487.81	11543.6	16649.3	4189.53	5223.39	6923.18	8783.94	7300.31	5727.93	9097.41	10722.5	12183.3	8579.05	6927.21	5891	8488.07	9048.12	8070.29	-1522.05	11496.5	17487.3	12041.6	15596.3	12850.1	10735.1	12950.7	6508.8	13471.4
46.129	10262.4	10417.7	13221.8	13633.7	8656.69	9320.71	10421.4	8258.69	12430.3	31264.5	5540.91	10566.3	9998.02	9728.54	11182.6	11173	7433.29	9040.24	7470.23	8448.3	6506.39	3778.79	11595.8	16680.4	4522.69	5334.89	6893.32	8784.27	7353.29	5927.86	9730.74	10627.6	12103.8	8277.97	7162.32	5833.41	8297.48	8722.4	7484.96	-1276.28	11865.2	17416.1	12051.5	15965.2	13213.8	10554.4	12936.8	6763.49	13414
46.339	9959.95	10263.7	12737.5	13269.7	8924.82	9276	10603	8445.64	12209.2	31062.6	5722.75	10350.4	9389.38	9617.37	11060.6	10983	7520.42	9135.8	7585.12	8316.52	6945.26	3542.64	11136.4	16420.6	4517.86	5504.48	7202.01	8674.59	7325.63	5522.61	9128.58	10443.1	11793.3	8345.54	7029.42	5956.09	8497.99	8996.98	7457.24	-1805.13	11885.2	17360.9	12355.1	15514.6	12536.6	10887.2	12690	6480.81	13681.4
46.548	10275.6	10036.4	12774.8	13256.8	8645.81	9023.77	10167.1	8559.42	12224.7	30964	5552.15	10347	9507.98	9427.01	10778.9	11241.4	7376.57	9153	7554.9	8258.9	6835.25	3684.25	11469.8	16479.3	4150.01	5245.74	6916.86	8538.83	7242.44	5608.27	9395.17	10398.8	11746.1	7960.14	6941.73	6103.82	8102.07	8749.68	7826.77	-1636.78	11693.8	17323	11961.5	15715.6	12662.2	10603.4	12593.2	6729.05	13738.8
46.757	10192.8	10191.4	12592.4	13071.5	8545.97	8807.08	10084.2	8198.38	11989.4	31512.2	5307.43	10232.6	9596.4	9553.17	11246.1	11512.1	7549.38	9587.35	8020.52	8610.31	7028.77	4103.05	11464.2	16317.5	4556.65	5358.14	6771.75	8202.6	6916.93	5688.18	9303.19	10468.7	11889.5	8237.36	6900.71	5821.27	8074.96	8965.23	7388.81	-1532.24	11921.2	17347.6	11728.1	15138.2	12564.8	10782.4	12594.6	6340.75	13339.8
46.966	10412.5	10352.2	12775.7	12991.5	8310.86	8655.94	10180.5	8513.5	11864.5	31229.8	4995.65	10606	9376.02	9471.48	11207.3	11080.1	7770.44	9361.02	7728.61	8284.96	6800.65	4034.9	11359.5	16282	4429.49	5502.68	6837.4	8700.91	7002.34	5833.56	9415.03	10290.1	11459.1	8099.26	7056.7	6061.77	8339.42	8673.83	7451.56	-1935.75	11620.3	17078.6	11748.8	15550.6	12686.5	10676.3	12954.8	6639.22	13744.2
47.175	9915.95	10171.7	12913.1	12587.4	8521.95	8838.4	10412.4	8358.56	11801.6	31267.9	5288.13	10312.4	9473.98	9554.99	10821.8	10986.9	7768.11	9365.31	7900.58	8543.95	7366.2	4177.67	11010.3	16097.9	4626	5329.15	7058.79	8392.95	7289.03	5966.48	9459.7	10442.5	11561.2	8262.71	6764.49	5840.87	8095.73	8653.71	7973.05	-1843.25	11434.6	17055	11809	15330.4	12409.7	10386.2	12366.7	6442.66	13269.7
47.385	9972.65	10166.6	12752.7	12810.8	8822.86	8904.15	9854.95	8057.96	12009.6	31569.1	5398.22	10331.2	9620.02	9760.75	11028.1	11197.9	7820.86	9354.93	8098.94	8556.83	7016.73	3740.21	10958	16380.3	4436.68	5358.14	6588.39	8303.83	7050.35	5198.93	9293.88	10394.2	11570.2	8020.09	7078.89	5800.06	8144.26	8366.98	7452.76	-1884.45	11768.5	16954.2	11473.3	15479.6	12279.6	10465	12603	6573.03	13222.3
47.594	10040.1	10019	12649.1	12905.1	8559.13	8923.4	10264.5	8243.38	11813.2	31618.1	5362.54	10555.1	9693.02	9401.89	10919.5	11039.5	7774.62	9603.46	8208.26	8595.04	7159.81	3883.34	11235.5	16470.3	3907.78	5354.56	7013.92	8220.47	7048.21	5335.6	9491.73	10485.1	11676.4	7964.32	6659.7	5681.24	8064.29	8717.8	7716.07	-1818.19	11787.3	16987.1	11866.2	15353.9	12551.7	10549.6	12512.2	6586.04	13577.3
47.803	9978.18	9898.33	12080.7	12780.1	8566.43	8648.65	10252.4	8113	11846.4	31451.5	5399.65	10667.6	9685.89	9705.63	11089	11442.1	7963.55	10177.2	8266.27	9029.76	7521.74	4210.26	10904.7	16117	4014.48	5283.44	7108.66	8678.8	7044.07	5617.33	9116.74	10239.8	11400.4	7820.65	6750.1	5835.84	7916.87	8410.01	7472.45	-1765.04	11664.7	16820.9	11449.5	15152.5	12211.1	10510.6	12461.2	6320.83	13307.4
48.012	9966.82	9838.99	12279.6	12683.3	8556.39	8628.05	9811.76	8135.81	11779.8	31757.6	5297.94	10182.1	9216.25	9372.16	10637.3	10985.9	8353.48	10180.2	8742.9	9245.03	7307.03	4003.53	11036.4	15608.4	4178.79	5268.66	6503.72	8127.45	6805.07	5536.76	9124.86	10148.5	11504.9	7953.4	6790.18	5637.67	8304.8	8601.48	7379.37	-1743.93	11632	16754	11748.4	15012.7	12438.7	10688.6	12611.1	6452.45	13359.3
48.221	9933.73	10124.3	12657.8	12385.1	8760.72	8756.78	9862.35	8312.78	11621.4	31878.2	5330.62	10419.8	9454.97	9225.1	10744.1	11038.1	8026.73	9853.09	8431.7	8910.23	7466.18	3805.57	11223.5	15721.9	4213.09	5133.23	6776.78	8616.04	7146.83	5796.85	9551.56	10164.7	11377.7	8163.96	6673.25	5679.07	7952.35	8442.72	7437.17	-2095.9	11384.4	16691.3	11732.7	15028.5	12465.7	10589.6	12253.4	6548.25	13644.3
48.43	9936.55	9829.59	12199.4	12580.7	8522.13	8717.63	9819.94	8077.63	11839.5	31967	5452.38	10538.3	9408.46	9316.45	10667.9	10988.5	8213.53	10481.3	8657.72	9161.69	7707.62	4174.56	10693.8	15754.3	4090.72	5010.9	6951.23	8449.84	7235.13	6009.06	9461.85	10337.1	10905.1	8125.56	6690.08	5619.35	8117.05	8903.69	7348.88	-2000.05	11259.8	16631.9	12071.5	15024.6	12364.6	10571.1	12644.2	6482.96	13416.3
48.64	9896.46	9987.31	12866.6	12487.3	8767.21	8597.51	9840.76	7751.79	11559	31838.4	5198.02	10614.6	9889.06	9563.69	11162.9	10816.1	8741.76	10580.4	8534.68	9337.19	7650.98	4025.53	10558.2	15809.9	4024.62	4856.64	6738.6	8396.89	6931.68	5829.8	9120.61	9817.93	11316.6	7574.57	6408.56	5333.24	7879.19	8336.22	7202.4	-2485.54	11320.1	16699.9	11438.7	14902.7	11949	10608.1	12972	6645.17	13386.4
48.849	9320.15	9639.5	12375	12465.7	8496.89	8183.24	9659.95	8539.45	11689.8	32180.1	5336.66	10409.4	9433.36	9757.47	10616.5	11460	9042.62	10849.4	9284.39	9472.92	8034	4694.41	10484.6	16368.4	3799.24	4978.37	6414.25	8448.91	7017.17	5462.02	8886.74	10184	11339	8075.24	6557.51	5767.7	8223.02	8754.6	7551.08	-1854.38	11405.7	16442.4	11588.6	15001.5	12168.3	10378.6	12810.1	6418.33	13746.2
49.058	9930.54	9667.32	12818.5	12529.9	8557.49	9133.54	9956.73	8181	11682.5	32480.8	5541.3	10411.8	9376.23	9765.41	10624.2	10960.1	8995.17	11053.3	9287.84	9627.06	8092.34	4334.4	10575.6	15326	3986.66	4894.11	6564.73	8284.42	7045.4	5604.13	9133.24	9868.3	11043.8	7626.33	6719.58	5668.58	7833.17	8150.3	6830.65	-2399.47	11556.5	16398.5	11584	15190.1	12340.9	10542	12801.1	6514.77	14035.2
49.267	9760.25	9940.38	12591.6	12454.5	8587.05	8876.38	10309.7	8014.99	11119.8	32313.4	5181.66	10266	9694.63	9269.68	10668.4	11254.7	9111.82	10897.9	9325.1	9844.47	8211	4183.4	10698.2	15586.4	3817.16	5164.54	6736.17	8384	7028.43	5703.11	9472.28	10021.5	11196.4	7688.89	6336.13	5424.53	7732.82	7904.17	7457.4	-2119.49	11352.1	16610.8	11381.7	15031.2	12256.2	10404.5	12279.4	6102.2	13376.5
49.476	9333.17	9823.61	12536.4	12285.1	8724.98	8595.06	10026.6	8206.56	11561.1	32765.6	4966.83	10370.8	9485.6	9674.82	10810.9	10836.2	9576.67	11187.8	9690.71	10069.6	8369.55	4266.69	10413.7	15835.6	3802.78	4964.25	6646.26	8596.55	7062.66	5618.8	9146.5	9651.53	11271.3	7728.74	6287.13	5290.14	8079.02	8251.13	7178.78	-2558.78	11169	16451.3	11351	14624.9	11909.6	10372.2	12710.4	6223.96	13493.8
49.686	9485.51	9667.34	12732.3	12080	8579.88	8508.89	9935.78	8141.11	11197.2	32734.6	5079.33	10317.1	9719.46	9829.85	11099.3	11034.8	9809.94	11467.6	9787.75	10505.9	8865.94	4488.89	10540.7	15540.2	4168.33	5156.1	6514.55	8321.98	7127.33	5633.83	9154.48	9678.41	11216.1	7522.85	6440.36	5609.57	7608.59	8071.61	7189.37	-2099.07	11492.8	16175.9	11513.2	14737.8	12184.5	10497	12539.3	6443.02	13613.4
49.895	9850.99	9800.74	12542.3	12467.7	8747.72	8214.8	10020.8	8316.1	11639.5	32921.2	5176.06	10229.6	10113	10045.3	10967.1	11081.4	10133.9	11352.6	9811.93	10587.9	8422.58	4957.63	10593.1	15569.3	3871.89	5175.01	7000.78	8476.46	6977.34	5696.11	8854.92	9889.42	11066.4	7564.43	6488.44	5276.25	7949.41	8361.73	7143.95	-2383.44	11088	16644.7	11386.7	14735.5	12162.6	10187.4	12737	6724.66	13689.9
50.104	9471.36	9610.24	12488.2	12437.9	8994.98	8918.65	9900.62	8033.09	11427.8	32995	5408.55	10447.5	9602.95	9847.49	10669.8	11251.2	10421.1	12140.1	10235.1	10522	9204.04	4602.23	10145.8	15262.5	4261.41	5013.8	6329.7	8381.31	6696.67	5787.42	9184.55	9788.65	11094	7775.97	6563.07	5307.02	7907.23	8394.65	7430.12	-2387.43	11440.6	16598.1	11474.9	15296.1	12213.5	10085.7	12782.4	6239.79	13820.7
50.313	9772.6	9851.73	12700.2	12639.9	8731.1	8957.98	10066.2	8308.02	11564.2	33254.8	5350.47	10195.3	9609.92	10198.6	11202	11141	10131.3	11994.6	10567.8	10945.8	9438.86	4643.36	10356.6	15481.8	4415.73	4996.63	6645.85	8552.96	7044.7	5532.4	8909.51	9904.06	11091.8	7412.5	6647.42	5641.13	7536.74	7829.72	6980.19	-2007.24	11417.3	16483	11384.5	15041.2	11905.6	10265.2	12795.5	6306.28	13968.7
50.522	9551.01	9600.69	12990.9	12424.6	8499.76	8109.29	10053.6	8138.37	11330.8	33510.8	5329.09	10407.1	10098.1	10249.9	11410.3	11401.8	11051.1	12251	10641	10951.5	9435.87	4732.64	10297.1	15463.5	3916.76	5160.71	6390.39	8231.69	6991.38	5322.88	9025.32	10007.4	11024.2	7707.86	6327.51	5300.08	7966.54	7977.96	7313.58	-2106.54	11793.1	16445.2	11583	14886.6	12200.7	10285.2	13261	6322.82	13967
50.731	9341.33	9619.05	12975.3	12739.7	8698.43	8559.09	9745.4	7932.24	11514.3	33635.4	5529.99	10667.8	9930.27	10119.3	11395.2	11598.4	10995.7	12575.1	10828	11381.2	9848.95	5109.56	10331.4	15443.4	4020.64	5038.18	6621.6	8509.58	6987.01	5778.44	9366.11	10148.6	11125.4	7515.45	6255	5460.02	7623.58	7914.31	7211.77	-2481.18	11597.9	16448.8	11190.7	14668.9	12263.3	10128.8	12743.5	6276.6	13805.1
50.941	9567.73	9313.78	12388.3	12577.5	8824.03	8865.83	10164	8233.96	11463.7	33554.3	5353.12	10654.2	10212.5	10200	11362.5	11433	11476.2	12737.6	10908.8	11940.7	10186.3	4686.15	10422.1	14858.3	3972.24	4984.63	6884.39	8462.94	7067.7	5717.85	8789.12	9725.99	10832	7326.24	6341.13	5285.68	7481.73	7983.13	6879.38	-2303.06	11509.8	16517.9	11423.4	15147.7	12183	10251.9	13225.8	6403.37	14349.3
51.15	9805.96	10106.1	12416.8	12593.7	8860.06	8370.61	10018.1	8162.53	11696.8	34375.5	4820.72	10519.1	10188.2	9937.16	11495	11419.1	11607.1	13232.1	11052.7	12031.9	10477.3	5060.59	10115.7	15243.7	4166.16	4769.28	6369.81	8222.37	6702.78	5161.9	8930.51	9801.55	10770	7634.36	6363.5	5012.25	7304.39	8086.94	7290.36	-2329.19	11522	16597.8	11429.1	15025.8	12252.6	10505.9	13083.8	6806.92	14298.9
51.359	9747.55	9928.28	12617.9	12450.8	8984.68	8656.43	10144.9	8003.23	11870.4	34531.4	5206.73	10931.1	10307.9	10665.2	11850.2	11533.6	11759	13169.5	11274.9	11927	10621.2	4798.35	10068.5	14832.8	4301.67	5115.62	6468.81	8185.55	6756.31	5496.1	9293.96	9834.5	10772.4	7393.6	6189.23	5368.06	7822.31	7885.9	7058.79	-2516.22	11636	16283.5	11582	14789.8	11857.8	10730.7	13487.7	6580.61	14611.9
51.568	9903.46	9688.81	12834.5	12760.6	9065.59	8935.42	9991	8294.89	12157.2	34563.2	5077.67	11015.7	10399	10521	11798.6	11593.5	12095.2	13257.6	11570.1	12289	10778.4	5253.53	10475.1	14967.8	3908.16	4844.86	6628.98	8679.51	7341.55	5347.69	8988.16	10017.3	11253.3	7557.66	6506.89	5102.45	7785.73	8027.13	7032.22	-2382.62	11894.9	16279	11449.8	14869.7	12395	10551.8	13558.6	6592.61	14951.3
51.777	9810.15	10036.4	13020.6	12847.9	9031.74	8837.19	10030.8	8515.99	11997.2	34903.3	5501.25	11092.4	10387.6	10981.8	12084.7	12039.2	12110.3	13631.7	11885.5	12551.3	11049.4	5126.71	10042.6	14989.5	4181.43	4838.25	6569.51	8249.85	7058.46	5454.99	8840.31	9755.12	10539.4	7279.39	6279.67	5276.46	7806.63	8375.04	7338.74	-2562.91	11846.3	16714.5	11921.6	15193.5	12433	10807.5	13444.2	7030.87	15134.5
51.987	9845.22	10031.7	12798	12989.9	9217.22	9054.21	10094.3	8406.25	12202.2	35580.6	5733.81	11205.1	10747.7	10734.8	12084.4	11882.5	12435.3	13918.2	11748.2	12771.6	11190	5362.38	10362.4	15037.2	4064.11	4904.49	6583.26	8211.33	7113.6	5793.16	9520.09	9943.31	11044.5	7229.82	6244.59	5060.61	7893.6	7679.64	7094.1	-2467.92	11783.6	16610.1	11548.3	14999.7	12601.5	10665.1	13752.9	6725.44	15404.6
52.196	10002.8	10249.6	12902.9	13141.6	9182.54	8907.81	10141.8	8220.89	12508.4	35738.2	5547.39	11510.1	10924.3	11398	12141	12214.2	12894.8	13752.6	11966.5	12794.6	11613.1	6000.48	10039.3	15120.1	4383.51	5384.44	6717.11	8628.78	7112.86	5800.94	9168.36	9703.63	10814.6	7365.77	6355.69	4995.86	7365.39	7849.83	7159.6	-2368.21	12167.4	17093.2	11916.6	15347.4	12899.5	10608.1	14235.7	6667.06	15914.5
52.405	10368.5	10268.5	12962	13434.8	9262.1	9105.03	10509.9	8664.17	12297	35841.6	5435	11168.6	11072.8	11273	12152.1	12639.5	12990.2	14101.6	12280.7	13271.2	11357.2	5672.6	10204.2	15099.3	4288.76	4794.17	6529.85	8389.38	6954.54	5689.64	8977.62	9714.28	10735.4	7094.99	6301.13	5431.87	7578.93	7799.06	7107.16	-2279.56	11676.8	16912.3	12093.3	15297.6	12467.7	10788.2	13978.6	7037.31	16234.4
52.614	10295.7	10384.8	13204.3	13705.7	9671.45	8952.54	10470.1	8899.64	12652.1	36364.7	5511.31	11311	11228	11500.2	12120.5	12287.7	12962	14742.9	12550.3	13205	11768.9	5787.22	10373.1	14835.1	4415.57	5091.45	6504.58	8343.17	7079.31	5709.15	9151.15	9898.61	10875.7	7250.48	6340.95	5260.07	7553.39	7873.85	7112.24	-2065.05	11780.7	17250.6	12020	15333	12547.9	11023.2	14457.6	7189.06	16807.2
52.823	10258.2	10733.9	13713.2	13336.7	9577.33	9173.7	10527.7	8699.53	12745.4	37101.5	5433.52	11315.7	11671.1	11507.2	12881.8	12817	13697	14619.8	12668.8	13322.5	11627.4	5800.74	9832.32	15106.5	4479.38	4893.55	6714.39	8648.89	7078.65	5661.56	8967.35	9901.73	10767.4	7312.25	6428.39	5200.52	7806.68	8037.68	7191.11	-2213.02	11809.7	17248.4	12464	15579.7	13256.8	10795.3	14618.2	7535.2	17035.2
53.032	10549.1	10853.1	13125.5	13730.6	9597.62	9330.91	10359.9	8628.57	13182.5	37179.8	5620.38	11881.1	11498.4	11884.1	13044.8	13112	13480	14774.4	13203.2	13533.6	12353	5942.05	9941.34	15155.7	4381.02	5183.75	6729.98	8637.17	6927.36	5858.77	8886.15	10030.1	11148.1	7414.89	6433.26	5284.62	7737.85	7972.9	7487.91	-2185	11983.5	17527.2	12115.3	15988.3	13074	11404.4	14533.3	7504.08	17354.3
53.242	11160.9	11056.5	14041	14220.8	9780.92	9372.84	10710.9	8846.2	13158.5	37641.5	5721.24	11701.6	11826.6	12286.5	13236.2	13113.4	13876.1	15138	12855.9	13739.6	12540.7	6028.72	10295.9	15153.9	4349.14	5679.5	6884.43	8529.64	7409.53	5972.64	9302.25	10102	11120.6	7367.14	6250	5345.16	7862.66	8088.7	7151.75	-1856.74	11992.9	17316.5	12498.2	15944.2	13203.4	11527.2	15190.4	7739.13	18082.1
53.451	10872.5	11389.6	13453.8	14446	10116.8	9703.94	11344.2	9098.61	13807.9	38376.8	5642.09	11969.3	12492.4	12682.7	13713	13550.5	13738.6	14968.6	13163.4	13946.7	12799.9	6436.79	10179.2	15291.2	4411.15	5526.3	6848.35	8678.23	7174.15	5939.06	9277.54	10396	11129.3	7519.02	6410.62	5425.25	7660.33	7753.28	7037.09	-1818.09	12273.3	17835.4	12722	15931.2	13384.2	11854.9	15587	8023.12	18609.3
53.66	11619.7	11470.6	13967.9	15234.4	10106.6	9623.92	11087.4	9012.66	13831.5	38772.8	5577.99	12079	12326.1	12861.6	13867.3	13236.3	13962.9	15273.9	13199.1	14357.5	12910.6	5923.19	10357.3	15562	4439.27	5711.54	7307.54	8662.09	7177.73	6249.7	9540.17	10326.7	11578.5	7623.07	6264.65	5415.77	8051	8061.37	7775.57	-2205.96	12472.5	17668.3	12757.5	16386.8	13747.1	11418.3	15951.4	8409.07	19526.7
53.869	11720.7	11498.1	14323.6	15325.6	10245.2	9317.9	10914.2	9062.31	14253.2	39004.6	5454.22	12603.2	13040.6	12936.9	14066.7	13970.8	14168.8	15716.1	13247	14412.1	12849.2	6395.21	10473.9	15374.4	4615.17	5945.55	7182.13	8884.66	7229	5850	9431.18	10692.4	11371.4	7330.71	6455.28	5634.01	8296.08	8320.52	7836.25	-1630.01	12873	17844.7	13236.9	16666	13813.2	12181.3	16165.2	8372.79	19797.3
54.078	11918	11817.2	14283.8	15692.1	10552	9891.15	11200.2	9240.95	14530.3	39178	5787.46	12396.9	13031.1	13324.2	14479.7	14181.8	14324.9	15772	13707.8	14636.9	13157.7	6729.77	10418	15510.7	4410.85	5964.67	6875.51	8826.1	7516.53	6123.66	9429.12	10799.2	11562.3	7132.55	6747.64	5575.73	8426.29	8542.63	7893.1	-1610.54	13021.3	18489.9	13511.3	17028.2	14609.4	12380.6	16638.5	8973.94	21069.6
54.288	11985.7	12244.7	14717.7	16348.8	10585.3	10120.9	11478.3	9882.43	15324.7	39945.5	5872.3	12951.8	13159.4	13427.7	14907.9	14406	14538.5	15800.2	13626.7	15024.8	13234.3	6303.69	10362.3	15603.9	4397.34	6049.56	7070.67	9073.75	7265.05	6436.49	9905.25	10541.6	11300.6	7464.09	6304.55	5729.72	8216.98	8522.52	7844.3	-1384.32	13548.3	18581	14038.3	17273.3	14931.2	12601.5	16923.1	8864.25	22005.1
54.497	12281.7	12216.7	14753.5	16732.2	10623.7	10101.5	11660.1	9488.7	15660.9	40184.9	5941.38	12890.7	13493.8	14214.8	15211.3	15163.1	14900.1	15973.2	13891.5	14948.1	13616.1	6468.55	10914.2	15482.2	4629.15	5858.58	7419.19	9107.45	7589.7	6289.44	9983.68	10943	11682	7904.26	6470.09	5395.77	8192.21	8124.2	7904.53	-2163.06	13980.8	18838.4	14541.9	17689.1	15151.5	12782	17435.3	9520.2	22458.2
54.706	12934.3	12480.6	14881.3	16989.5	11063.5	10049.7	12028.6	10091.4	15998.6	40727.1	5962.85	13157.1	13789.1	14726.9	15778.1	14966.6	15319.2	16105.3	14115.3	15116.3	13774.9	6812.37	10769.9	16019.2	4735.34	5931.06	7330.91	9007.81	7488.21	6552.04	9741.58	11214.4	12117.7	7800.09	6794.69	5711.07	8384.08	8509.35	8047.4	-1395.72	14031.4	19229.7	14571.7	17928.1	15323.1	13360	17950.3	9526.35	23545.5
54.915	13048.6	12815.2	14825.9	16892.1	11321	10454.7	11817.9	10022.7	16750.6	41259.3	6176.57	13772.6	14478.5	15073.4	16014.9	15572.6	15542	16959	14430.4	15735.8	14171.4	6559.5	10872.2	16201.6	5083.62	6569.74	7270.94	9507.11	7977.57	6670.31	10176.5	11109.2	12448.9	8199.61	6959.72	5884.79	8936.02	8910.98	8667.04	-1028.08	14809.5	19917.4	14859.4	18676.8	15601.2	13973.9	18607.4	10146.9	24239
55.124	13566.8	13414.3	15737.6	18078.6	11124.2	10926.7	11915.6	10336.5	17050.2	42009.4	5942.47	14038.1	14836.8	15204	15875.9	15807.3	15791.3	16889.6	14701.9	15758.6	14489.1	6778.81	11034.5	16319.6	5158.33	6889.02	7540.82	9562.31	7987.48	6895.78	10307.7	11499.1	12462	7775.86	6904.75	5763.84	8715.67	9083.91	8660.19	-1284.94	15073.3	20201.8	15159.4	18547.1	16163.3	14048.5	18370.4	10632.8	25136
55.333	13828.1	13730.7	15657.3	18211.5	11476.7	11263.5	12398.9	10617.4	17092.1	42514.7	6568.05	13996.9	15004.9	15344.1	16685.7	16376.1	15961.1	16896.4	14447.3	15915.7	14634.6	7089.2	11197.5	16792	5310.51	6629.34	7215.92	9382.14	8081.82	6460.08	9774.27	11955.9	12484.9	7913.14	6919.85	6079.83	8999.4	9196.19	8946.36	-714.138	15210.3	20542.7	15479.8	18931.3	16254.2	14355.8	19030.4	10727	26084.9
55.543	14008.3	14009.5	15744.5	19096.2	11957.4	11175.7	12605.3	10536.8	17909.5	42500.9	6306.35	14445	15457.5	16119	17259.6	16402.8	15958.1	16837.9	14297.6	16168.5	14479.5	6726.33	11473.7	16820.2	5165.31	6745.6	7526.18	9389.66	7848.94	6654.42	10137.5	12396.3	12990.3	8243.56	7239.82	6223.47	9236.61	9356.05	9279.92	-366.429	15598.6	20816.1	16073.2	19553.4	16676.8	14777.9	19903.9	11206.1	27212.4
55.752	14399.6	14260.8	16541.9	19610.1	11955	11181.8	12656.9	10743.4	17959.8	43501.7	6722.56	15059.7	15808.1	16522.2	17359.6	17279.9	16598.3	17095.2	14812.3	16407.4	14973	7069.57	11691.8	17305.4	4985.73	6850.61	7728.35	9717.19	8368.41	7149.87	10475.5	12833.1	13358.7	8563.08	7760.64	6002.49	9536.48	9564	9438.73	-251.879	16446.4	21471.4	16490.2	19679.1	17662.1	15341.7	20155.7	11696.5	27763.9
55.961	15065.4	14643.7	16084.9	19988.1	12228.5	11657.5	13239.5	11162.4	19094.3	44087.7	6703.91	15283.2	16601.4	17020.2	17915.6	17539.5	16855.9	17549.5	14832.4	16619.3	15000.9	6814.51	11802.1	17628.7	5469.35	7504.39	7903.88	9549.52	8492.24	6785.04	10709.8	13028.4	13773	8421.39	7572.04	6227.47	9703.99	9906.01	9702.55	-303.527	16809	21841.2	17115.3	20975.4	17842.6	15666.9	20883.1	11793.7	28726.1
56.17	15034.9	14883.7	16425.5	20294.6	12578.3	11782	13352.6	11331.4	19239.2	44389.3	6943.55	15311.5	17149.4	17564.2	18031.6	17702.1	16464.1	17330.9	14687.8	16631.7	14882.6	6767.84	12087.1	17707.4	5496.68	7546.34	8193.22	10084.6	8421.4	7376.6	10584.3	13342.7	13792.6	8766.33	7679.78	6425.96	10508.4	9907.8	9796.06	321.215	16909.2	22152.9	17443.1	21156	18452.3	15789.4	20987.3	12776.3	29754.9
56.379	15453.1	15501.5	16954	20665.5	12972.3	12117.5	13244.3	11806.8	19657.8	44854.3	6557.57	15518.3	17136.9	17791	19020.9	18679	16830.8	17763.4	15296.6	16870.3	15268	7331.18	12218.1	18106.4	5388.73	7363.39	7964.06	9834.75	8769.02	7483.65	10871.9	14032.8	14288.2	8815.83	8108.73	6949.84	10529.8	10328	10305.1	692.792	17893	22708.5	17769	21507.4	18937.3	16727.8	21828.5	13002.6	30486.4
56.589	15892.9	15661.2	17215.9	21250.8	12765.1	12176.4	13606.9	11898.4	20482.1	45393.6	7195.54	16044.8	17695	18420.1	19808.9	18862.7	17011.1	17657.3	15391.7	16946.5	15548.8	7086.26	12663.3	18496.5	5477.17	7825.05	8570.84	10372.6	8719.45	7883.07	11203.9	14225.6	14946.3	9017.6	8273.05	6825.59	10788.1	10790.7	11194.1	1214.51	18204.8	23293.5	18132.5	22341.1	19470.5	17134.7	22144.9	13390.7	31313.6
56.798	16205.2	15847.7	17674.2	22277.8	13008.4	12721.8	13878.5	12095.5	20904.4	45841.7	7175.72	16020.2	17936.1	18545.8	19905	19114.6	16971.1	17557.3	15155	16615.5	15492.9	7281.48	12923.1	19211.2	5614.94	7693.13	8332.64	10454.2	8932.76	7673.54	10785.9	15137.3	15534.1	9282.27	8325.9	6909.17	11352.5	11199.3	11228.9	1349.23	18240.5	23156.7	18462	22641.8	20164.6	17566.8	22676	13848.3	32145.4
57.007	16351.9	16503	18158.1	22245.1	13623.2	12599.6	14198.7	12171.1	21233	45931.9	7107.2	16489	18710.6	19031.5	20450.1	19537.3	17028.3	17598.7	15170.7	16923.5	15584.5	7083.05	13200.5	19497.3	5946.3	8191.49	8604.94	10301.5	8977.44	7586.56	11176.9	15634.5	15932.5	9595.07	8919.79	7005.84	11581.2	11663.9	11501.6	1624.09	18791.8	23882.9	18652.8	23279.8	20541.8	17650.5	22936.3	14761.3	33055.8
57.216	17167.6	16640.7	18060.3	22863.2	13636.4	13336.1	14478.5	12597.5	21755.9	46375.9	7503.95	16819	19122.6	19862.1	20780.5	20509	17264.5	17727.2	15183.6	16827.2	15908.3	7159.37	13773.6	19629.6	6160.8	8404.54	8554.35	10821.5	9094.11	8070.6	11174.6	16074.7	16414.3	9769.81	9304.87	7715.49	11950.9	12195.2	12042.3	1536.98	19635.1	24460.4	19516.1	23738.5	20971.7	18325.9	23488.2	14805.6	33748.6
57.425	17332.1	16994.1	18527.3	23495.7	13722.7	13147.3	14907.3	12933.5	22206.8	46790.7	7631.28	17641	19115.6	20186.4	21144.2	20543	17118.1	17923.2	15332.8	16920	15500.3	7292.14	14178.4	20370.9	6575.42	8461.65	8687.92	10661.2	9358.93	7732.59	11443.2	16668	16955.5	10043.8	9508.24	7645.47	12487.6	12465.7	12371.5	2385.07	19786.5	24712.3	19895.2	24148.8	21161.9	18914.8	24030	15584	34709.2
57.634	17817.4	17506.7	19486.4	24346	13680.3	13434.1	15157.6	13267.9	23005.8	46626.9	7445.85	17518.4	19380	20262.6	21567.2	20522.3	17439.4	17803.4	15509	17095	15911	7225.04	14441	20701.3	6787.16	8582.79	8736.18	10874.3	9056.11	8029.73	11301	17208.3	17180.3	10652.1	9771.93	7780.94	13185.2	13076.7	12730.8	2876.8	19912.9	25158.1	20392.2	24347	21741.4	18895.7	23775.1	15763.4	35344.5
57.844	18190.7	17625.5	19532.2	24695.1	14424.2	13916.6	15733.2	13499.3	23673.2	47063.8	8019.95	17926.4	19917.9	20710.7	21501.2	21135.6	17556.2	18063.6	15614.6	17015.3	15665.2	6873.51	14647.6	20861.7	6616.6	9052.73	9016.89	11021.1	9602.36	8319.74	11781	17507.4	17713.3	10982.9	9844.86	8282.61	13201.2	13224.8	13283.8	3028.76	20398.9	25186.3	20681.8	24870.1	22221.3	19791	24802.6	16468.7	36537.3
58.053	18698.2	18343.1	19469.7	25272.3	14775.6	14237.5	15640.6	13731.7	24265.9	46894.4	7544.72	18360.8	20354.1	21146.8	22397.7	21503	17316.5	17746.6	15149.8	17305.5	15746.2	6742.49	14685.4	21190.3	6624.56	9134.12	9037.93	10835.3	9378.04	8409.8	11227.9	18102.8	17976.9	11303.1	10124.7	8326.65	13561.1	13830	13231.5	3343.45	20856.9	26019.9	21218.4	25211.3	22513	20155.8	25021.7	16802.9	37696.4
58.262	19502.3	18693.6	19982.9	26320.7	14680.8	14502.3	15938.3	14010.7	24777.6	47693.7	7637.89	18613.8	20662.2	21267.9	22466.2	21642.4	17536.9	17976.5	15251.3	17199.5	15638	7228.54	15330.2	22010.5	6804.95	9509.71	9171.8	11414.1	9927.65	8499.2	11725.8	18730.9	18839	11679.1	10678.2	8807.37	14056.2	14444.5	13703.3	4075.56	21421.6	26375.5	21283.2	25736.5	23367.9	20566.3	25111.4	17061.5	37779.1
58.471	19697.2	19119	20264.7	26850.6	14896.6	14855.8	16301.2	14443.8	25635.9	47765.1	8049.99	18601.2	20919.1	21426.6	22955.2	21915.8	17546.6	17651.5	15329	17318.5	15713.4	6787.99	15896	22395.7	6818.95	9674.59	9428.09	11588.6	10047.7	8589.92	11884.8	19318	19001.2	11624.5	10828.2	8796.61	14710.1	14878.1	14290.4	4143.2	21903.9	26701.7	21648.4	26446.8	23803.6	20503.9	26037.8	17724.8	38892.9
58.68	20182.6	19306.1	20388	27583.3	14917.7	15433.5	16694.1	14460.9	26639	47909.9	7744.81	18939	20890.7	21641.8	22882.2	22424.9	17299.7	17781.8	15548.8	17088	15714	6879.2	15746.4	22939.1	7298.64	10220.1	9757.77	11789.4	10191.6	9292.73	12153.9	19873.8	19224.8	11982.4	11349.9	9138.83	15174.6	14958.3	14430.9	4854.04	22096.7	27080.7	22165.4	26677.6	23914.1	21165.5	26103.7	18435.1	39936.6
58.889	20692.7	20037.2	21327.7	28434.5	15324.7	15266.8	16579.5	14885.1	27315.7	47880.6	8077.08	19032.6	21052.8	21273.3	23085.3	22420.9	17422.9	17552.7	14986.4	16958.4	15806.7	7565.76	16239	22814.2	7101.8	10068.4	9634.21	11294	10288	9098.64	12377.1	19911.5	19986.4	12380.6	11343.3	9589.52	15476.5	15450.7	15250.4	4668.55	22542.6	27576.1	22697	27315.8	24694.8	21812.2	26493.3	18858.4	40105.2
59.099	21019	20243.9	21710.8	28895.5	15211.4	15909.7	17220.1	14957.7	27166.6	48290.2	7967.1	18768.3	21048.7	21726.2	23163.3	22813.7	17203.2	17546.9	15374.8	17261.9	15734.8	7090.83	16333.4	23414.2	7071.86	10632.7	9868.38	11749.1	10313	9420.78	12509.8	20453.8	20294.3	12712.8	11936.2	9657.53	15389	15734.2	15164.9	4776.33	22654.8	27701.6	22780.4	27649.7	24957.7	21794.7	26529.7	18858.4	40681.1
59.308	21319.5	20840.5	22223.1	29476.5	15586.9	16235.3	17347.7	15344.6	28518.7	48062.2	7855.67	19187.8	20742.9	21706	22929.2	22275.3	17181.9	17634.6	15249.4	16925	15821.7	6894.33	17033	23627.2	7474.56	10746.8	10484.8	12288.1	10747.7	9564.21	12863.4	20857.1	20682.3	13112.4	12140.3	9986.38	16179.3	16149.2	15778.1	5403.94	23170.8	28498.6	23520.2	28011.2	25307.7	22593.4	27218.9	19443.7	41519.9
59.517	22117.8	21615.6	22049.5	30229.4	15736.1	16593	17705.1	15281	29031.2	47606.3	7852.35	19069.3	21163.6	21911.6	23228.6	22277	17060.7	17587.9	15087	17221.3	15352.1	7410.5	17783.8	24107.9	7752.33	11255	10314.4	12236.8	10670.4	9910.15	12984.3	21222.3	21371	13285.2	12498.5	10387.6	16453.3	16584.4	16356.7	5614	23656.1	28913.8	23985.8	28773.8	26300.4	22803.8	27743.4	19998.8	41736
59.726	22699.9	21649.5	22265.2	30963.3	15697.5	16744.4	18180.6	15635.6	29394.7	47802.9	7971.04	19131.8	21255	21897.2	23664.6	22288	17207	17412.5	15271.2	16806.8	15782.2	6938.48	17683.8	24394.6	7713.84	11104.7	10406.5	12085.5	10945.9	9786.78	12973.8	20957.1	21318	13549	12439.1	10124.9	16558.9	16744.8	16170.8	6212.97	23904.8	29018.8	24283.6	29073.3	26492.7	22955.6	27849.9	20639	42617.3
59.935	23259.7	21985.2	22784.6	31302.5	15934.6	17035.1	18499.7	15954.4	30007.7	47713.5	7869.45	18918.9	20802.4	21533.3	23314.4	22372.8	17060.9	17806	15054.9	17131.2	15069.5	7060.36	18113.2	24968.2	8063.84	11619.3	10685.1	12322	11525.8	9872.67	13242.2	21689.5	21933.8	13895.8	13133.5	10568.3	17013	16918.8	16692.9	5934.92	24433	29159.7	24553.7	29377	26352.9	23854.2	27766	20195.4	42337
60.145	23588.7	22429.3	23093	31847.2	15891.3	16759.1	18602.3	16033.7	30537.2	48215.3	7977.68	19149.7	20768.6	22144.2	23222.2	22507.8	17102.2	17374.1	15200.5	16969.7	15585.7	7358.63	18705.9	24976.9	8107.27	11530	11102.5	12667.4	11323.3	10287.7	13592.1	22068.6	21647.8	14039.5	12857.4	10799.3	17019.9	17826.7	17012.9	6944.15	24656.4	29613.8	24641.6	29630.9	26721.7	23775.7	28530.3	20709.7	42743.1
60.354	23228.6	22436.9	23008.3	32134.6	15865	17329.9	18656.5	16085.2	30787.1	48589.5	8274.36	19135	21376.2	21787.1	23419.3	23073.9	17129.9	17693.1	15240.9	16990.7	15371	7002.49	18860.3	25675.6	8284.12	11959.8	11135.5	12821.1	11477.7	10595.2	13737.2	22262.8	21919.2	14241	12970.3	11173.2	17175.6	17274.1	16898.4	6805.08	24802.9	29181.6	24914.5	29877.9	27258.1	24030.9	28801.2	20622.5	43054.2
60.563	23720.3	23017.7	23517.7	32249.3	16359.4	17651.5	18851.9	16415.2	31345.1	48183.7	7854.11	19304.5	21195.6	21603.7	23197.5	22724.1	17109	17718.9	15047.9	16732.5	15763.6	7153.39	18942.5	26078	8694.84	12036.9	10998.9	12345.7	11274.9	10388.7	13445	22547	22474.5	14634.8	13441.8	11043.5	17491.9	17776.2	17082.3	7025.14	25416.9	29851.1	25399	30214	27827.9	24511	29189.2	21047.7	43242.8
60.772	24073.5	23152	23348.7	33197.6	16217.9	17532.4	18896.8	16353	31644.3	48132.7	7982.02	18966	20966.7	21823.8	23037.2	22852.3	16982.4	17469.9	14663.9	16535.7	15436.6	6702.73	19564.8	26494.3	8296.71	12322.4	11012.5	12895.5	11625.4	10658.6	13733.4	22940.9	22813.9	14814.6	13490.9	11270.8	17938.8	17955.9	17680	7330.98	25019	30283.8	25433.5	30446.5	27457.7	24364.1	29030.1	21038.8	43304.5
60.981	24280.5	23281.6	23452.7	33271.2	16004.4	17970.3	19156.3	16248.5	31931.5	47782.7	7919.64	19276.4	21529	21956.3	23198.7	22441.2	16598.5	17354.4	15127.9	16951.4	15417.2	7253.09	19916	26922.5	8627.65	12175.2	11205.1	13181.6	11716.3	11009.4	14037.5	23115.3	22670.8	15051	13906.5	11812.8	18492.3	18843.1	18116.1	7907.72	25612.9	30147.2	25556.4	30528.5	27749.8	24509.8	29189.8	21303.9	42938.6
61.19	24459.5	23387.4	23352.1	33668.1	16262.3	18067.1	18738.2	16373.4	32142.9	48243.8	8039.96	18923.4	21017.9	21731.4	22959.2	22305.3	16986.7	17490	15217.1	16701.2	15546	6894.07	20030.9	27253.2	8687.6	12223.3	11331.6	13066.1	11788.6	11126.5	13271.3	23248.7	22569.3	15202	14314.4	11730.1	18618	19051.9	18197.7	7736.48	25662.4	30595.3	25872.6	30754.9	27851.3	24890.9	29426.1	21418.1	43219
61.4	24456.4	23665.5	23308.2	33441.6	16146.3	18025.6	18964.9	16238.6	32111.9	48094.7	8315.8	18962.9	21131.7	21765.4	23300.3	22638.1	16689.8	17285.7	14783.2	16359.3	15062.8	7010.76	20629.8	27637.5	8532.53	12558.1	11352.6	12977.2	12001.3	10829	14141.2	23381.1	23567.9	15603.4	14444.7	11788.2	18820.8	18985.1	18237.2	7888.65	25488.2	30346.2	25700.6	30803.9	27824.1	24971.9	29420.8	21609.9	43330
61.609	24586.8	23804.7	23495.3	33973.2	16214.4	17908.4	19304.6	16328.8	32250.3	47790	7816.73	19395.2	21140.3	21788.6	23078.4	22597.7	16531.3	17403.3	14785.5	16333.1	15607.2	6759.41	20919.5	27729.6	8781.69	12601.6	11321.1	13160.9	11785.5	10995.9	13895.5	23529	23721.1	15651.1	14343.9	12123.5	19059.4	19213.6	18206.3	7892.38	25789.9	30411.9	25460.1	31006.4	28111.5	25195.4	29471.3	21691.2	43076.4
61.818	24746.9	23692.1	23836	33694.3	16295.3	18133.6	19573.4	16624.2	32418.1	48157	7929.31	19404.4	21184.1	21776.1	23323.2	22669.4	16727.1	17299.4	15068.7	16571.5	15377.5	7297.31	20998.9	28346	8756.37	12432.5	11392	13011.3	11749.5	10986.2	14172.4	23856.6	23419.3	15755.1	14786.2	12314.8	19068.2	19455.2	18429.9	8262.46	25892.6	30778	26084.7	31246.4	28309.9	25299.5	28989.1	21602.7	43429
62.027	24820.3	23649.4	24189.6	33478.7	16324.4	17674	19394.7	16548.9	32332	47568.8	8192.21	18946	21036.2	21519.7	23220.4	22524.7	16917.7	17516.1	14821.5	16600.3	15294.8	7136.53	21765.8	28450.4	8666.05	12560.6	11453.4	13397.7	12085.5	11345.2	13775.5	23887.2	23801.3	15749.5	14844.5	11956.1	19107.1	19564.4	18456.7	8305.43	25911.3	30464.8	26078.4	30894.2	28368.4	25424.5	29554.7	21815.6	43225.6
62.236	24548.4	23424	23908	33687.1	16593.9	18051.2	19382.1	16682.7	32571.4	47784.2	7813.07	19096.6	20789.8	21479.9	22893	22626.9	16728.9	17160.5	14733	16781.9	15224.5	6957.35	21594.1	28542.3	8672.14	12686.3	11091.1	13309.7	11910.2	11227.9	13834.9	23614.1	23906.9	15827.7	14866.6	12398.9	19246	20025.7	18445.4	8529.86	25707.5	30472.8	25815.4	30995.7	28339.6	25236	29077.1	21744.6	43209.6
62.446	25225.7	23635.1	23764.4	34274.2	16240.9	17948.9	19943.4	16704	32608.1	47593.9	7557.62	19068.1	20880.4	21539.1	22713	22104.8	16526.6	17280.7	14762.9	16205.1	15006.7	6670.01	21497.7	28750.7	8591.09	12607.4	11344.9	13187.8	12110.6	11593.9	14269.7	23923.5	23789.7	16605.3	14992.2	12652.5	19515.1	19714.4	19177.2	8877.83	26048.2	30611.8	25576.5	30943.7	27798.5	25264.4	29285.9	21765.4	43118.1
62.655	24851.7	23584.1	23568.9	33754.2	16183.7	18160.8	19224	16227.2	32418.8	47709.2	8128.85	18754.7	21055	21484	23041.9	22513.2	16799.4	17301.6	14952.4	16291.3	15279	6810.02	22045.8	28928.8	8365.49	12693.3	10914.3	13154.9	11746.6	11324	14127.2	24057.5	24192.9	15835.3	14898.6	12524.7	19060.1	19595.5	18644.5	8610.94	25591.8	30328.5	25796.4	30929.6	28332.9	25298.7	29591.3	21870	43171.1
62.864	24836.4	23491.6	23877.1	33897.6	16018.2	18044.4	19503.7	16674.6	32319	47566.9	8126.09	19069.2	20830.4	21238.5	22683.2	22286.9	16256.9	16953.9	14745.4	16620.1	14867.8	6953.53	21820.3	29086.5	8720.52	12385.8	11350.7	13348.6	11998.3	11171.4	14483.8	23701.2	23892.7	15956.4	15068.8	12534.4	19376.8	19873.9	18753.6	8549.91	25534.2	29994.5	25621.3	30718.1	28022.4	24831.1	29222.7	21473.6	43148.9
63.073	25095.3	23875.1	23788.4	33948.8	16387.9	17981.7	19055.1	16397.7	32495.3	47491	8015.5	18844.4	20880.8	21396.5	22467.6	22266.3	16763	17220.3	14784.9	16332	14946.3	7078.32	21839.1	29182.2	8928.79	12209.4	11494.6	13359	12038.1	11229.9	13987.5	24012	23992.8	16185.7	15364.3	12839.9	19743.9	19603.7	19201.9	9202.57	25508.4	30361	25532.3	30706.9	28452.3	24698.1	29227.8	21673.1	42637.1
63.282	24648.8	23391.4	23856.9	33605.2	16754.8	18306.7	19339	16623.6	32853.3	47579.8	7485.18	18478	20685.2	21461.4	22627	22137.1	16476.7	17047	14867	16055.9	14868.7	6968.37	22273.7	29163.6	8986.8	12723.6	11509.7	13517.9	12332.7	11004.4	14185.4	24059.9	24119.5	16445.1	15175.5	12615.1	19597.6	20272.7	18754	8732.64	25925.7	30103.6	25334.3	30688.1	28255.2	25027.1	29293.6	21657.4	42717.2
63.491	24764.4	24082.3	23519	33358.1	16162.2	18137.8	19274.2	16218.4	32358.9	47556.9	7868.25	18553.5	20666.8	21225	22593.6	21980.1	16128.7	16935.7	14742.3	16213.9	14678.7	6731.72	22161.4	29523.3	8596.88	12248	11210.8	13215.9	12025.9	11624.4	13813.3	24024.9	23777.5	16278.9	15304.6	12951.7	19647.5	19930.4	18790.9	8386.24	25845.7	30110.8	25402.4	30377.1	28289.9	25225.5	29133.7	21439.4	42544.7
63.701	24850.1	23945.6	24091.7	34049.2	16431	18284.4	18946.3	16472	32418.1	47354.2	7737.63	18368.2	20949.7	21015.2	22581.7	21961.6	16251.8	16735.2	14639.4	16263.5	14661.9	6881.27	22218.4	29416.3	8488.84	12474.2	11674	13368	12219.2	11466.9	14409.2	24094.7	23858.6	16282.9	15245	12396.7	19725.4	19768.6	18818	8451.53	25724.5	30232	25658.5	30632.9	28182.1	24850.4	28782.5	21377.4	42485.5
63.91	24680	23913.5	23629.2	33270.9	16671.4	17890.8	19212.1	16586.6	31962.6	47715.1	7829.27	18999.7	20696.9	21131.2	22878.1	22071.1	16186.5	16889.7	14798	16227.2	14647.2	6781.46	21876	29215.7	8524.11	11925.4	11320.2	13077.2	11965.3	11535.7	13994.6	23888.7	24027.2	16251.2	15153.3	12572.3	19496.6	19962.7	18710.8	8761.06	25511.2	29745	25562.3	30672	27972.8	24901	29053.1	21686.5	42614.7
64.119	24620.1	23745.8	23867.9	33327.2	16674.9	18325.3	19215.8	16507.4	32192.3	47403.3	7718.2	18564.3	20572.3	21285.2	22426.4	22226.9	15842.9	16548.5	14379	15998.5	14664.6	6763.32	22043.5	29118.7	8706.65	12592.8	11401.1	13383.8	12202.4	11308.7	14155.4	23687.5	23952.3	16506.2	15049.4	12414.9	19819.4	19693	18619.3	8804.75	25452.8	29885.8	25341.4	30627.6	28135.3	25035.3	29081.9	21401.6	42204.1
64.328	24561.8	23789.8	23584.6	33569.9	16670.9	18067.3	19268.6	16377.2	32765.6	47498	7836.53	18403.7	20520.7	20748	22375.9	21767.8	15669	16671.2	14319.1	15997	14437.4	6571.13	22054.3	29003.3	8178.9	12461.5	11293.8	13419.3	11890.9	11064.9	14287.1	23859.4	23878.3	16590.3	15109.1	12688.6	19758.7	20179.3	18890.2	9073.52	25616.2	29984.9	25002.4	30284.8	27685.3	24665.5	28899.2	21251.1	42338.6
64.537	24437.8	23946.7	23590.1	33730.5	16478.9	17946.6	19132.4	16407.2	32070.4	47109.8	7958.59	18592.8	20369.5	21097.2	22096.4	21739.7	16149.4	16500.8	14444.8	15930.4	14390.4	6477.55	22370.1	28936.7	8790.13	12461.8	11530.8	13280.5	12177.7	11458.3	14274.9	23694.8	23907.6	16079.9	14999.6	12614.9	19190	19705.3	18891	8430.9	25200.8	29777.5	25271.4	30349.7	27843.6	24872.2	28896.9	21223.8	41964.7
64.747	24642.8	23707	23415.1	33183.1	16536.9	18098.9	19060.9	16285.6	32045.6	47422.6	7669.12	18432.1	20311.1	20813.8	22195.9	21960.5	16001.7	16817.9	14626.7	15832.6	14647.3	6503.27	21810.3	29018.9	8389.55	12168.1	11331.5	13096	11932.3	11476.9	14196.9	23620.8	23915.4	16338.1	14864	12554.2	19677.5	19881.2	18381.2	8257.57	25336.9	30012.8	25175.1	30256.5	27768.4	24875.9	28951.2	21190.5	41905.9
64.956	24387.9	23604.1	23568.7	33326.1	16120.7	17398.1	19238.6	15968.1	32281.6	46943.9	7923.59	18416.6	20181.3	20747.1	22421.9	21952.8	15986.7	16565.4	14199	15619.3	14153.1	6070.72	22132.3	28685.8	8207.1	12132.7	11074.1	13144.5	11764.2	11227.7	14125	23508.8	23896.2	16179.6	14666.7	12162.2	19167.4	19749.9	18323.9	8234.13	25408.9	29611.5	25019.7	30227.3	27234.7	24642.8	28629.9	21073.3	42233.3
65.165	24637	23463.1	23332	32949.6	16050.7	17918.3	19073.5	16247	32066.5	47127.6	7770.05	18480.6	20037.3	20754.6	22248.9	21595.9	15973.3	16624.9	14309	15541.9	13917.3	6255.97	22076.7	28548.4	8559.24	12488.9	11430.4	13456.4	11958	10964.6	14293.3	23622.6	23563.9	16314.4	14928.2	12765.9	19208.8	19761.8	18415.3	8617.1	25434.1	29434	25176	30511.6	27883.8	24716	28686.1	20992.7	41910.4
65.374	24497.8	23347.8	23216.6	33142.9	16619.9	17575.8	18980.3	15921.8	31935.7	46945.8	7628.15	18007	20445.8	20691.9	22102	21382.3	15922.9	16294.8	14256.3	15799.9	14403.1	6406.59	21810.6	28978.4	8349.68	12319.5	11096.7	13225.7	11920.7	11285.2	13841	23753.9	23975.6	16338.9	15132	12596.7	19440.3	19811.2	18590	8463.7	24836.5	29726.7	24948.1	30154	27846.7	24422.3	28704.2	21063.5	41522
65.583	24596.9	23430.5	23365.3	32924.3	16624	17856.3	18882.8	16040	32215.6	46909.2	7403.77	18400.7	20077.1	20425.7	21884.4	21487.9	15808.1	16335.3	14138.6	15948	14437.8	6358.26	21914.5	28437.2	8570.76	12208.1	10922.7	12994.8	11773.7	10912.1	13880.7	23387.4	23292.8	16356	15102.3	12870	19471.5	19690.4	18108.9	8363.69	24778.7	29160.1	24600.9	29927.2	27388.5	24259.9	28475.6	20735.8	41514.9
65.792	24257.2	23610.5	23275.2	33163.3	16881.8	17644	18990.2	16102.3	31769	46382.3	7278.23	18173.5	20008.7	20784.9	21733.1	21441.7	15629.1	16323.3	14046.2	15525.3	13811.6	6464.6	21340.6	28297.6	8116.73	12212.3	11164.3	13144.6	12288.8	11081.4	14117.4	23367.2	23079.8	16096.7	14834.3	12618.7	19231.3	19527.2	18448.3	8149.6	24987.9	29348.1	25134.1	30035.6	27452.7	24432.7	28179.5	20894.4	41349.9
66.002	24311.9	23176.2	23073.8	32960.6	16710.4	17575.7	18708.1	16184.7	31851	46899	7766.62	18068.9	19968.9	20360.5	21915.3	21292.3	15758.5	16314.6	14135.8	15503.6	14012.9	6421.56	21685.3	28523.7	8221.02	11865.2	10651.3	13207.8	11764.9	10995.7	13943.5	23204	23569.5	15943.5	14706.9	12602.5	18912.1	19472.5	18214.6	8309.47	24774.2	29080.9	24736.2	30229.1	27347.5	24380.6	28560.6	20922.8	41416.6
66.211	24411.4	23231.8	23337.7	32809.4	16505.6	17781	18771.1	16112.9	31724	46356.1	7574.91	18040.5	20092	20502.8	21602.5	20935.4	15325.4	16199.3	14504.5	15494.1	14093.1	6165.7	21566.1	28312.1	8110.79	11988.8	11262.6	13469.6	11821.2	11057.5	13962.4	23226.9	23163.8	16146	14961.1	12653.7	19554.7	19578.4	18331.5	7992.06	24849	29304.3	24623.3	29736.8	27385.4	24247	28095.3	20550.6	41070.2
66.42	24439.5	22871.1	23055.6	32793.7	16572.9	17988	18477	15710.6	31273.5	46459.5	7672.5	17897.2	19798.4	20607.1	21496	21153.4	15583.6	15953.8	14220.9	15320.6	14162.2	6245.54	21486.8	28204.2	8149.75	11771.3	11018	12665	11779.7	10965.8	13541.4	23428.2	23340.6	15985.8	14829.4	12307.4	19003.5	19198.6	18196.8	8167.73	24660.5	29104.9	24429	29455.5	27375.7	24279.4	28286.1	20520.1	40849.3
66.629	24232.1	23203.9	23312.5	32771	16301.4	17619.8	18679.3	15756.9	31640	46424.8	7658.89	18016.4	19883.4	19813.2	21468	20794.8	15280.5	16023.3	14023	15363.7	13788.2	6267.16	21605	28544.1	7942.48	12161.6	11159.9	13024.5	12060.9	11104.3	13659.9	23138.9	23523.2	16237.2	14559.6	12297.5	19075.5	19347.6	18330.9	7856.42	24604.5	29038.1	24272.4	29384.1	27240.3	24034.6	28390.3	20642.9	41006.8
66.838	24006.6	23177	23030.3	32367.7	16626.3	17307.2	18303.4	15977.3	31378.4	46542	7687.09	17816.9	19651.2	20159.6	21054.3	20864.4	15494.4	16007.6	13968.7	15398.8	13916.2	6179.33	21571.7	28157.4	7844.9	11713.6	10985.1	13228.5	11891.5	11011.6	13960.4	22970.7	23580.7	15867.4	14690	12658.9	19006.6	19560.7	17894.8	7930.69	24613.1	29258.3	24404	29908.7	26881.1	24052.1	28199.5	20899.4	40823.9
67.048	23965.7	23039.2	22873.1	32416.9	16656	17426.1	18259.3	15833.8	31316.7	45909.5	7674.22	17611.5	19606.2	20103.7	21242.5	20846.3	15409.7	16042.6	14088.9	15040.1	13849.9	6259.04	21590.7	27981.4	8333.49	11932.7	11315	13016.8	11846	11223.8	13451.5	23177.5	23278.6	15653.1	14801.9	12572.9	19131.7	19227.4	17826.1	8258.53	24523	29088.1	24448.8	29464.2	26809.9	24467.5	28096.2	20641.8	40385.2
67.257	24491.8	23023.3	22784	32330.4	16680.1	17608.3	18595.7	15770.6	31158.6	46755	7715.56	17733.5	19256.4	20170.2	21254.3	20848.7	15271.3	15897.5	14181.2	15404.9	13879.7	6489.96	21441.8	28082.8	7768.64	11591.4	10995.4	12774.7	11475.3	10725.1	13152.7	23180.8	22964.6	15744	14454.7	12141	18983.5	19177	18091.6	7734.41	24725.5	28556.1	24203.2	29430.9	26851.7	23960.6	27918.8	20258.5	40497.4
67.466	24065.2	22965.8	22569.1	32381.4	16518.4	17376.9	18277.1	15764.3	30746.3	45901.2	7696.7	17634.1	19732.4	20126.3	21446.2	20911.8	14930.5	15657.8	13907.8	15095.6	13718.4	6446.82	21493.7	27833.6	8012.28	11827.4	11074.2	13162.9	11551.6	11087.9	13890.5	22921.8	23149.4	15862.3	14507.7	12327	18756.4	19308.9	17881.1	7968.11	24473.9	28883.3	24061.6	29450	27170.9	23804.1	27767.8	20279.8	40672.7
67.675	23615.2	22825.7	22945.4	31976.7	16643.8	17489.7	18669.7	15935.6	30848.6	46163.4	7590.67	17922.2	19360.5	20069.6	21620.9	21231.9	15202.5	15229.4	13742.2	14923.9	13481.5	6423.66	21140.4	27586.2	8066.43	11753.8	10844.4	12756.4	11512.6	10960	13531.6	22965.9	23084.8	15790.2	14381.2	12220.7	18839.5	19380.7	18008.2	8022.06	24291.5	28911.5	23877.9	29201.1	27072.8	24051.3	28078.3	20625.8	40571.3
67.884	23888.3	22552.5	23038.2	31802.9	16541.7	17433.5	18206.3	15637.4	30811.2	45983.5	7473.07	17602.9	19624.3	19780	21117.6	20707.7	15000.2	15689.6	13591.8	14798.3	13623.7	6158.58	20969	27675.1	8184.19	11779.4	11043.1	12584.9	11726.5	11046.7	13725.7	22959.7	22634.9	16128.8	14468	12282.5	18402.9	19121.9	18186.9	7676.47	24156.5	28136.1	24090.3	28988.3	26666.1	24028.9	27948.5	20314.7	40263.9
68.093	23782.4	22742.5	22957.5	31731.9	16338.2	17208.8	18430.6	15650.3	31122.5	46037	7556.93	17756.3	19402.3	19829.7	21148.2	20607.8	15254.2	15302.7	13598.2	15143.3	13614.6	5861.47	21094.6	27435.1	8094.99	11946.1	10905.2	13063.9	11720.9	10952.4	14058.2	22784.6	22709.3	15791.4	14498.9	12100	18782.5	19369.8	17651.8	7603.95	24356.3	28310	24214.4	29140	26955.2	23792.5	27836.7	19976.9	39851
68.303	23420.4	22518.5	22905.6	31350.8	16591.2	17140.8	17929.5	15456.6	30735	45735.4	7406	17762.2	19123.5	19558.4	21161.8	20286.2	15132	15335.9	13954	15131.6	13541.1	6152.86	20977.1	27290.6	8287.78	11583.9	10932.5	12984.1	11865.2	10801.6	13382.7	22477.8	22755	15482.6	14536.5	12281.1	18625.9	19166.3	17860.5	7986.96	24048.1	28413.3	24008.7	28911.4	26693	23631.3	27583.6	20180.3	39677.3
68.512	23368.5	22482.1	22571.6	31608.6	16189.8	16902.5	18370.5	15532.4	30534.4	46110.4	7389.7	17507.5	19061	19326.4	20735.8	20605.9	15136.2	15465.8	13513.8	14965.9	13512.6	6081.5	20817.5	27543.8	7554.64	11454.8	10814	12748.2	11573.9	10542.5	13488.3	22852.1	22636.1	15696.5	14372.1	11979.7	18488.4	19035.9	17866.5	7776.13	23964.9	28322.8	23899.1	29216.8	26614.8	23783.2	28214.4	20321.7	39548.8
68.721	23672.9	22368.3	22862.1	31234.3	16558.6	17133.2	18085.7	15165.2	30406.1	45627	7676.4	17546.5	18973.6	19674.4	20532.1	20359.5	14649.6	15334.8	13210.9	14846.4	13733.2	5977.48	20456.7	27167.8	7895.15	11498.7	10872.1	12945.1	11665.6	11014.6	13908.9	22470.5	22110.9	15729.6	14635.6	12310	18299.6	18749	17537.6	7890.78	24310.4	28197.4	24022.5	29009.8	26532.4	23639	27765.3	20078.5	39432.7
68.93	23489.1	22491.7	22396	31430.2	16466.9	17119.8	18024.6	15436.6	30287.7	45423.8	7358.32	17279.8	18823.5	19390.8	20655.5	20180.9	15110.2	15555.2	13819.2	14596.5	13343.5	6094.26	21049.5	27290	7599.56	11662.5	10644.8	12480.2	11618.4	10621.3	12834	22692.4	22022.3	15756.9	14700.5	12178.2	18599.5	19087.6	18017.5	7773.1	23857.3	28181.2	23735.8	28691.3	26350.1	23764	27598.1	20162.1	39754.6
69.139	23272.5	22352.8	22543.8	31371.9	16466.8	17193.8	17987.9	15379.7	30512.7	45627.9	7661.01	17257.4	19118.2	19339.9	20992.1	20512.6	14998.1	15642.3	13698.7	14640.2	13676.5	6131.39	20580.2	27075.3	7536.11	11535.5	10720.8	12726.8	11517.2	10669.2	13092	22290.8	22268.9	15715.4	14676.8	12104.7	18300.1	19015.4	17848.9	7690.06	23978.3	27917.8	23696.7	28604.2	26574.3	23676.7	27566.6	20107.8	39091.3
69.349	23294.1	22405.8	22008.4	31114.9	15953.2	16928.1	18095.9	14955.7	30349.3	45523.4	7542.21	16994.1	19071.9	19356.3	20635.3	20231.6	14778.9	14994.4	13488	14719.6	13482.7	6181.03	20894.8	27108.8	7678.88	11274.8	10583.5	12815.2	11311.2	10535.2	13487	22403.7	22042.1	15580.6	14298.7	11904.4	18273.9	18986.5	17592.9	7360.77	23973.6	28228.6	23664.2	28655.4	26035.9	23582.2	27726.4	19990.7	39251.7
69.558	23013.5	22390.3	22096.3	30924.8	16728.4	16902	17952.1	15377.8	30330.5	45324.9	7313.73	17086.8	18860.5	19331.6	20363.4	19808.5	14706.4	15322.1	13484.6	14263.5	13376.4	5273.01	20346.5	26955.2	7762.08	11212.9	10741.1	12305.5	11018.2	10376	13207.8	22068.1	22171	15395.2	14207.3	11696.5	18175.7	18634	17699.9	7225.5	24175.9	27837.1	23295.3	28295.3	26268	23380.9	27554.8	19897.4	39094.4
69.767	22770.6	22131.3	21981.5	30955.5	16634.5	16898.1	17482.3	15308.9	29837.6	45439.3	7972	17331.9	19159.7	19663.5	20515.3	20298.4	14706.6	15113	13487.8	14428.3	13179.9	6070.56	20315.4	26878	7799.47	11295.2	10813.1	12626.8	11069.1	10135.1	13192.2	22082.2	22071.3	15015.2	13827	12135.6	17885	18773	17518.5	7779.77	23757	27797.2	23309.5	27964.9	26003	23493.8	27387.9	19808.2	39188.6
69.976	23026.4	22022.9	22443.1	30808.8	16846.2	16520.2	17942.3	15000.2	29861.5	45422.3	7491.24	17065.4	18933.5	19021.1	20312.9	20118	14642.9	15232	13420.3	14321.7	13137.2	6311.19	20449.1	26954.9	7599.49	11224.4	10713.1	12233.7	11256.4	10315.7	13056.3	22075	22375.7	15325.4	13983.1	12264.6	18376	18810.9	17735.7	7631.15	23319.3	27769	23487.7	28016.5	25979.9	23297.7	27280.5	19685.3	38712.2
70.185	22918.1	22132.9	21597.6	30475	16253.9	16385	17499.3	14791.4	29474.5	45562.8	7454.84	16811.7	19012.9	18976.7	19954.9	19792.9	14626.7	15038.4	13274.3	14425.3	13128.6	5892.9	20182.7	26844.3	7652.89	11154.6	10670.6	12450	11056.9	10183.4	13407.9	21614.7	21870.4	15052.6	14237.6	11598.2	18067.1	18555.6	17427.1	7641.35	23486.2	27657.7	23177.9	28230.1	25820.5	23325.1	26618.3	19591.4	38413.5
70.394	22789.2	22343.8	21844.6	30796.1	16249.9	16656.3	17329.7	15037.7	29637.4	45768.4	7534.89	17039.6	18668.5	19187.2	20075.9	19648.3	14486.6	14717.9	12988.9	14149.6	12777.3	5625.28	19939.7	26692	7758.35	11489.1	10575.4	12146.2	10973.8	10186.4	13277.2	22032.2	21648.1	15241.3	14099.8	11750.5	17853.3	18420.2	17177.1	7712.26	23761.7	27568.8	23239.6	27954.8	25884.2	23130.8	27397.6	19963	38724.2
70.604	22471.9	22137.9	21828.7	30368.8	16162.1	16810.1	17540.3	14812.7	29447.5	45226.6	7281.83	17089.5	18610.3	18923.3	19962.9	19769.3	14166.3	14899.8	13074.3	14319.7	13169.9	6549.77	20217.1	26740.8	7636.74	11373.6	10337.4	12123.7	11122.8	10272.8	12855.6	21733.5	22155.5	14998.6	13990.2	11950.4	17976.9	18442.5	16964.9	7234.67	23341.5	27454.7	23264.9	27872.2	25507	23009.6	27162.4	19835.5	38432.4
70.813	22846.2	21786.7	21787	30119.9	16307.6	16722.1	17023.4	14698.8	29346.1	45330.9	7564.53	16769.3	18637.3	19118	20083.4	19715.7	14594.7	14798.6	13252	13932.7	12937	5415.37	20024.1	26714.3	7252.24	10952.7	10635.4	12628.9	10723.4	10535.7	13309.2	21955	22138	14781.1	14267.3	11927.6	17715.4	18447.3	17489	7854.79	23344.7	27279.1	23313	27796	25837.3	22985.6	26964.8	19405.3	38018.3
71.022	22645.4	21680.9	21583.3	30068.1	15948	16625.3	17123.4	14478.2	29310.7	45040.1	7796.64	16456.4	18619.1	18836.1	20294.4	19837.4	14091.7	14633.2	13131.2	14047.1	12556.5	5429.41	19814.2	26672.7	7443.46	10951.2	10399.5	11947.8	11069.6	10462.2	13008.1	21467	21674.3	14894.9	13968.7	11841.9	17655.1	18538.7	17275.2	7569.02	23338.5	27226.7	22935.7	27775.5	25535	22791.1	26883.4	19692.7	38007
71.231	22471.6	22120.6	22027.6	30093.6	15948.4	16405	17637.4	14692.9	29583.9	45066	7391.58	16545.8	18305.4	18770	19667.1	19955	14101.6	14467.1	12771.3	13985.3	12716.2	5904.35	19875.6	26272.4	7337.68	11169.9	10478.9	12097.6	11207.4	10406.7	12761.7	21799.9	21346.2	14926	14065.2	11971.4	17748.7	18660.7	17132.1	7281.46	23177.6	26895.4	22820.2	27316.8	25242	22671.6	26653.6	19031.5	37616.5
71.44	22387.9	21478.1	21416.2	29934.2	16158.7	16054.9	17185.9	14499	28845.2	45281.9	7637.36	16698	18353.5	18539.1	19891	19861.6	14174.9	14308.3	12785.6	13637	12756.2	5543.8	20011.4	26268.9	7705.36	10548	10326.6	12255.1	11298.1	10627.6	12785	21552.1	21499.3	15484.6	14235.5	12202.9	18057	18288.2	17183.4	7317.01	22917.8	27069.9	23188	27615.5	25496.9	23099.2	26394.9	19344.5	37921
71.65	22321.4	21713.8	21499.3	29865.2	15752.4	16208.5	17563.6	14498	28919	45199.5	7315.56	16519.2	18182.5	18815.9	19674.5	19521	13778.9	14262.9	12954.3	14017.1	12775.4	6016.85	19900.5	26113.7	7476.03	10616.4	10262	12173.9	10863.4	10006.4	12577	21773.5	21533.6	14939.6	14055.8	11780.8	17443	18438.6	16633.6	7200.86	22991	27252.7	22937.4	27488.5	25246.4	22635	26151.5	19481.6	37387.6
71.859	22396.5	21634.6	22000.1	29736	16124.1	15759.9	17474.3	14387.2	29182.9	45012	7261.47	16281.7	18394.7	18803.5	19468	19617.6	13680	14487.2	12925.7	13498.2	12624.4	5771.3	19810.3	26092.4	7090.93	10707.4	10309.1	11831.5	10942.6	9906	12681.1	21550.9	21464.4	14925.5	14218.6	11750.2	17670.6	18275.6	16923.2	7732.76	22707.6	27027.9	22452.8	27107.9	25127.6	22787.1	26456.4	19342	37235.9
72.068	21949.6	22026.6	21559.7	29546.4	15997	16206.4	17137.4	14518	29235.8	45034.1	7013.72	16470.1	18591	18576	19768.7	19564.9	13484.5	14060.2	12604.9	13521.7	12628.1	5101.76	20145.1	25983	7493.59	10972.2	9923.57	12024.7	11212.4	10165	12240.3	21767.4	21417.1	14723.8	13860.5	11522.7	17315.5	18350.3	16489.6	6853.4	22952.6	26915.1	23005.6	27325.7	24966.9	22545.6	26089	19272.4	37224.3
72.277	22517.7	22082	21493.4	29160.8	15956	15949.7	16883.5	14358.7	28692.6	44919.3	6951.73	16341.2	18040.1	18544.2	19652	19078.5	13847.2	14120	12350.9	13527.7	12709.7	5548.06	19829.3	26219.4	7407.38	10842.4	10197.5	11950.9	10681.2	10187.6	12610.4	21235.3	21283.3	14782.8	13572.9	11960.2	17612.1	18000.4	16582.6	7087.27	22790.4	26668.4	22700.1	27340.3	25057.9	22776.3	26383.3	19282.2	37050.6
72.486	22056.2	21772.5	21129.8	29578.3	15906.5	16013.1	17023.8	14172.3	28869.7	45099	7666.8	16158.3	18208.5	18344.1	19581.8	19171.4	13581.1	14271.6	12772.3	13776.3	12426.2	5216.77	19561.5	26059	7152.72	10673.4	10705.6	12092	10895.1	10157.6	12599.3	21211	20879.8	14433.9	14174.1	12052.3	16998.1	18124.6	16493.3	6823.95	22413.8	26688.1	22285.2	26856.3	25145.9	22147	26258.4	19183.3	36723.6
72.695	21711.2	21185.5	21302	29325.3	15924.6	15723.7	16973	14297.5	28472.4	44862	7541.21	16277.6	18167.7	18359.9	19474.2	18960.3	13670.1	14141.5	12491.3	13451.7	12376.5	5489.54	19055.4	25413.6	7563.48	10977.9	10088.1	11562.5	10689.5	9984.2	12473.2	20885.1	20797.3	14731.7	13770.7	11634.6	17316.9	17917.1	16747.9	7140.08	22763.2	27039.5	22291.5	26975.6	24991.3	22312.9	25840.4	18977.9	36845.8
72.905	21924.4	21475.5	21521.6	29335	15883.3	15587.2	16684.7	14436.5	28581.4	44855.3	7216.52	16031.1	18077.6	18324	19359.3	18815.4	13634.5	13965.2	12476	13521.6	12326.5	4887.71	19196.9	25756.1	7219.78	10533.7	10293.2	11709.5	10332.5	10271.4	12354.9	21370.9	20854.8	14477.1	13471.3	11665.4	17155.7	17623.7	16606	6830.63	22351.5	26427.7	22492	26935.4	24558.6	22317.8	25618.1	18768.1	36545.4
73.114	22008.5	21495.8	21339.2	29164.2	15870.2	16374.5	16864.2	14263.2	28218.4	45331.6	7389.21	15888.7	18094.5	18274.5	19170.2	18878	13438.3	14013.8	12628.1	13572.1	12195.5	5807.42	19660.6	25488.9	7161.5	10423.4	9908.3	11788	10582.2	9821.06	12417.4	21152.9	20936.4	14484	13652.7	11691.7	17039.8	17522.3	16541.2	6879.03	22454.4	26380.8	22203.6	26856.5	24288.3	22296.2	25900.4	18940.6	36327.8
73.323	21563.3	21142.3	21166.4	28960.6	15829.2	15750.3	16895.4	14270.7	28202.1	44628.5	6925.41	16120.3	18016.3	18029.3	19576.3	19350.1	13208	13604.8	12422.6	13225	12165.9	5084.13	19536.3	25671.5	7319.94	10510.5	10003.3	11612	10343.3	10032.4	12327.6	20873.9	20402.7	14141.4	13579.3	11495.1	16769.1	17985.7	16403.1	6855.28	22010.4	26398.4	22021.9	26438.3	24253.4	21877.3	25292.5	18982.4	36291.3
73.532	21682.4	21191.7	20918.1	28913.1	15921.9	15863.7	16713.9	14081.6	28239.8	44719.3	7100.9	15825.8	17979.9	18349.8	19242.4	19019.5	13299.5	13747.5	12498.8	13309.8	12031	5241.39	19227.7	25576.4	7124.91	10683.7	9782.88	11589.8	10565.9	9766.73	12577.4	20784.7	20983	14418.7	13639	11711.3	17151.9	17625.3	16543.2	6619.65	22317.9	26166.8	21734.6	26424.8	24180.8	21997.1	25751	18577	35973.4
73.741	21701.2	20927.9	21111.6	28426.4	15823	15509.7	16815.2	13796.3	28021.8	45183.8	7195.15	15767.5	17941.9	18036.4	19237.7	19058.2	13250.2	13559.9	12435.9	13252.7	12180.5	5720.92	18928.7	25286	6991.8	10382.9	10043.7	11560.1	10584.9	9778.07	12382.6	21108.1	20490.7	14247.2	13620.7	11536.1	16910.2	17761.9	16430.3	6597.72	22258.1	26173.7	21999.6	26332.8	24754.7	22119.1	25659.1	18707.1	35655.6
73.951	21648.6	21370.1	20839.7	28779.2	15447.4	15486.8	16243.8	13904.6	27891.7	44656.9	7235.35	15681.6	17664.9	17807.6	19408.2	18409.1	13341	13792.1	12576.2	13502.9	12343.9	5541.37	19347.2	25364.2	6728.45	10353.2	9953.07	11612.2	10171.8	9968.02	12095.6	20667.2	20620.1	14307.8	13453.7	11404.4	16614.6	17324.5	16108.3	6412.56	22417.4	26128.5	21979.8	26353.6	24795.7	21715.2	25329.5	18662.4	35777.9
74.16	21043.9	20729.6	20705.3	28290.6	15771.4	15926.1	16639.6	14035.5	27374.8	44645.8	7277.57	15888.3	17527.3	17746.8	19067.6	18875.4	13065.7	13436.9	12517.2	13219.7	11709	5515.91	19024.9	25622.8	7146.89	10136.1	9792.39	11292.4	10777.1	9865.55	12448.2	20453.4	20779.3	13781.5	13389.5	11247	16902.9	16892.5	15881.4	6769.08	21938.1	25658.7	21719.7	25997.9	24279.4	21922.9	25105	18536.2	35644.9
74.369	21363.1	20830	20304.7	28383.5	16054.3	15573.9	16320.7	14031.7	27673.1	44831.1	6998.99	15705.8	17330.6	17724.9	18922.7	18455.2	13173.7	13360.1	12204.8	13244.9	11823.1	5581.53	18725.8	25195.7	7069.91	10196.1	9626.25	11315.1	10219.6	9662.81	12404.7	20458.3	20400.1	13990.2	13570.1	11183.4	16899.6	17225	16287.6	6036.1	21976.6	26040.5	21623.9	26098.7	23875.7	21670.4	25525.1	18468	35412.2
74.578	21294.9	21024.9	20940.1	28197.7	15836.9	15494.4	16365.3	14098.3	27568.7	44756	7319.73	15402.9	17473.9	17848.1	18754.4	18686.7	13198	13421.9	12182.8	13148.9	11788.4	5396.07	18908.1	25227.1	7072.27	10144.3	9827.14	11516.9	10457	9290.87	12229.2	20372.9	20261.2	14000.5	13527.6	11186.4	16621.7	16826.4	15937.8	5837.42	21758.6	25956.5	21471.3	25867.9	23717.6	21644	25305.7	18344	35320.2
74.787	21364.4	20636.8	20763.6	28137.3	15682.4	15344.4	16315.2	13482.7	27268.9	44638.5	7085.42	15625.8	17428.3	17837.2	18963.9	18600.2	13029.5	13484.1	12107.6	13130.7	12075.6	5186.34	19093.9	25301	7221.84	10388.3	9559.1	11119.7	10067.6	9576.05	11797.8	20423.1	20287.2	13917.7	13076.8	10792.6	16469.6	16588.5	15628.2	6583.36	22057.7	25695	21609.1	25872.3	23960.4	21522.9	25022.4	18172	35165.8
74.996	20915.1	20659.6	20616.2	27659.4	15573.9	15364.1	16353	13621.8	27578	44745	6944.92	15205	17188.9	17580.9	18908.9	18867	13022.5	13495.7	12252.7	13008.2	12162.7	5405.08	18888.7	24860.3	6775.92	10223.7	9573.62	11458.7	10382.1	9277.48	12006.2	20415.5	19946.8	13749.6	13078	11337.6	16790.9	16757.4	15933.7	6311.47	21825.7	25893.9	21428.7	25999.8	23797.8	21632.8	24874.7	18298.7	34872.2
75.206	20949.5	20690.3	20428.2	27703.5	15486.4	15266.3	16272	13850.5	27313.5	44704.8	7038.27	15125.6	17241.8	17580	18602.2	18421.9	12676.3	13196.6	11878.5	12641.3	11825.6	5367.75	19040	25322.4	6538.72	10402	9708.65	11527.7	10267.4	9460.07	11844.6	20226.4	20395.1	13708	13293.9	11129.1	16318.2	16937.3	16044	6121.51	21577.5	25498.9	21436	25951.6	23333.6	21279.3	24936.1	18349.7	35008.9
75.415	21002.1	20551.4	20366.3	27928.1	15473.5	14941.6	16064.9	13745	27305.9	44880.6	7378.56	15497.8	17570.9	17606.7	18551.6	18690.3	12816.9	12938.7	12034.6	12976.7	11551.6	5237.45	18456.1	25123.4	6622.78	10112.7	9424.46	11146.1	10199.5	9454.28	11964.5	20177.6	20066	13666.3	13325.5	11062.4	16491.5	16506.5	15843.3	5945.86	21442.8	25724.2	21551.2	25667.4	23796.9	21331	24887.6	18080.6	34712
75.624	20729	20468.1	20594.5	27609	15539.1	15040.4	16149.9	13757.8	27074.5	44709.6	6995.16	15335.4	16890.7	17253.2	18551.7	18584.8	12369.3	13186.2	12013.6	12728.2	11592.8	5283.82	18289.8	25013.4	6830.63	9702.35	9606.15	11002.1	10084.9	9406.81	12347.5	19874.6	19807.8	13508.4	12782.8	10866.7	16148	16480.3	15417.4	5648.01	21638.9	25594.9	21491.9	25496.2	23281.6	21259.6	24578.3	17734.1	34691.1
75.833	21131.2	20517	20422.2	27285.9	15398.4	15253.2	16241.5	13695.6	26866.1	44847.3	7127.1	15095	17334.3	17230.9	18432.9	18227.7	12375.5	12774.5	11803.1	12729.5	11560.5	5141.92	18554.8	24731.6	6525.2	9524.73	9621.04	11527	10212	9293.27	12226.6	19939.9	19823.8	13238.5	12880.2	10829.8	16294.7	16484	15235.1	5729.64	21373.7	25436.9	21115	25541.1	23279.4	20741	24404.6	18126.9	34028.8
76.042	20788.7	20135.6	20551.6	27367.5	15843.7	15152.8	16071	13784.9	26890.6	44657.4	6951.5	15303.2	17011.9	17374.1	18648.2	17793.3	12677.5	12543.8	11841.9	12407.4	11535.4	5301.14	18448.5	24958.5	7043.57	9948.46	9381.91	11111	9849.79	9365.71	11810	19700.3	19890.9	13037	12643.7	10894.5	16015.6	16400.2	15466.5	5865.98	21484.4	25264	21469.4	25391.9	23702.1	21254.9	24712.9	17829.9	34322.9
76.252	20636.5	20292.8	19940.8	27251.3	15384.3	14886.1	15905.4	13616.5	26773	44957.9	7385.4	14932.2	17019.5	17241.1	18471.5	18007.7	12406.8	12842.2	11855.8	12736.3	11476.5	4984.61	18346.3	24569.8	6471.89	10073.9	9266.72	11056.7	9865.04	9073.68	11689.3	19932.7	19937.1	13140.6	12381.4	10811.4	15766	16044.4	15158.1	5438.19	21388.9	25220.1	21176.1	25541.2	23060.7	21200.4	24615	18016.6	34067.1
76.461	20790.8	20592.5	20304.9	27391.1	15048.2	15092.7	15807.9	13629.6	26700.5	44569.6	7294.85	14716.4	16627.5	17011.1	18485.1	18234.2	11988.7	12527	11621.8	12561.2	11254.3	5022.36	18267.1	24567.1	6863.38	9754.71	8999.8	10973.3	10204	8895.1	12007.3	20011.9	19684.1	13274.3	12665.2	10482.7	16153.4	16067	15502.4	5578.85	21256.2	25036.8	21040.1	24711.6	23132.4	20969.3	24319.2	17756.1	33667
76.67	20561.8	20171.7	20280.1	27147.7	15172.8	14696.8	15930.9	13497.5	26463.2	44825.9	7093.36	14805	16612.8	16909.7	17872.3	17823.4	12032	12880.9	11980.9	12483.8	11213.3	4764.88	17972.4	24315.2	6610.03	9857.75	9145.13	11062.1	9846.09	9189.96	12019.3	19397.7	19509	13331.1	12777.2	10542.7	15833.7	16252.6	15411.3	5871.01	21305.6	25034.8	21234.5	25257	23170	21025	24295.4	17746.4	33722.3
76.879	20627.7	19817.9	20094.5	27105.7	14901	14814.6	15942	13280.1	26402.9	44441.2	7015.72	14721.3	16759.4	17085.3	18264.4	17901.1	12239.5	12705	11357.3	12396.4	11068.5	4928.47	18023.6	24424.3	6484.3	9623.36	8969.32	10882.3	9804.77	8747.62	11654.6	19581.8	19353	13190.6	12758.6	10532.7	15901.2	15988.2	15063.3	5640.56	21079.7	25089.7	21019.8	24719.4	22798.2	20818.3	24152.8	17571.4	33327
77.088	20074.2	20156.1	20025.6	27105.5	14957.4	14753	16040.8	13578.2	25839.3	45143.6	7079.24	14917.9	16881.3	17021.5	17920.3	17994.3	12178.4	12439	11612.5	12399.9	11198.8	4745.76	18178.2	24792.8	6427.78	9428.22	8775.19	10744.7	10141.3	9012.61	11573.3	19726.1	19466.6	12770.6	12300.5	10300.5	16152.9	16019	15002.9	5800.41	20982	24993.3	20393.6	24908.4	22741.7	21070.8	24235.3	17427.1	33239.7
77.297	20266.7	20204.2	19993.7	26517.7	14637.8	14642.8	15927.1	13245.1	26399.1	45041.9	6991.89	14534.2	16494.3	17131.6	17968.9	17589	11824.5	12403.7	11399.9	12352.5	11130.1	4898.84	17780	23831.5	6476.28	9749.88	9311.2	10891.9	10113.6	8787.37	11461.3	19320.9	19084.8	13357.1	12514.7	10353.8	15884	16127.4	15161.3	5814.2	21138.1	24862.1	20764.4	24598.3	22722.4	20533.9	23913.8	17396.5	32966.1
77.507	19802.8	19690.6	20186.2	26338.5	14985.2	14372.9	15691.5	13412	26220.7	44844.5	7257.32	14615.1	16470.6	16778.6	17825.4	17820.2	11748.5	12573.6	11393.7	12167.6	11082.3	5126.23	17987.8	24284.1	6297.74	9507.5	9163.84	10828.6	9865.06	8765.9	11907	19479.2	19012.5	12564	12317.1	10323.5	15872.6	16122.7	15248.2	5988.36	20741	24711.7	20284.3	24588.5	22490	20413.7	23958.2	17276.6	33096.7
77.716	20101.4	19719.8	19880.5	26542.2	14920.2	14865.4	15474.6	13251	26001.1	45006.7	7043.81	14457.1	16396.6	16975.3	17876.1	17530.7	11961.1	12401.1	11580.9	12632.8	10796.9	5206.08	17816.4	24295.5	6521.42	9616.72	9320.98	11168.8	9859.87	9114.14	11502.1	19259.3	18902.4	12453.7	12091.3	10178.7	15613.3	15565.2	14958.3	5550.08	20789.9	24396.6	20328.2	24306.6	22536.8	20400.6	24038.7	16994.3	32676.3
77.925	20066.6	19724.2	19824.9	26244.6	14923.2	14720.9	15703.1	13284.4	26032.5	44608	6942.57	14341.1	16311.8	16469.7	17600.1	17194	12129.3	12401.4	11280.9	12555	11232.6	5068.79	17717.8	24182.9	6237.71	9359.33	8780.39	10820.7	9336.62	8822	11195	19586.4	19090.7	12497.2	12025.4	9923.96	15132.9	15757.3	14625	5184.24	20795.2	24607.4	20697.3	24600.9	22421.2	20303.8	23653.5	17344.4	33066
78.134	19713.3	19687.2	19471.6	26223.7	14568.6	14416.3	15390.8	13378.3	25657.6	44611.6	7000.58	14270.5	15908.1	16574	17520.7	17316.9	11878.8	12017.6	11048	12213.1	10668.4	5133.52	17972.4	24434.2	6476.74	9580.62	9141.58	10662.1	9437.34	8551.57	11229.4	19228.5	19230.1	12479.2	11915.6	9954.01	15613.1	15769.5	14846	4871.36	20701.9	24308.4	20337.9	24446.9	22507.3	20199.7	23587.8	17327	32988.9
78.343	19694.1	19694.1	20123.3	26349	14256.1	14380	15932.6	13235.1	25296.1	44774	6801.66	14155.8	15971	16354.6	17338.6	17420	11660.6	11944.6	11272.7	12078.4	10563	4634.4	17454	24077.1	6380.25	9496.01	8917.78	10543.5	9313.89	8336.12	11423.5	18955.8	18880	12820.9	11964.1	9956.47	15401.4	15565.1	14337.2	4703.48	20613.6	24351.9	20434.8	24277.6	22555.4	20287.1	23769.3	17150.9	32693.6
78.553	19729.1	19428.3	19893.7	25825.6	14950.5	14488.8	15400.8	13248.9	25487.4	44944.2	7110.58	14019.5	16372.4	16590.9	17818.8	16842.8	11763.5	11968.6	11365.6	12203.7	10892.8	5135.9	17592.9	24156.1	6288.73	9147.49	8915.22	10295	9326.36	8582.72	11038.4	19294.4	18938.2	12347.9	12075.8	10180.6	15430.8	15425.9	14842.9	5449.57	20439.6	24123	20101	24090.1	22124.8	20015.3	23335.4	16899.2	32464.8
78.762	19966.4	19435	19409.5	25652.2	14598.3	14691.4	15638.5	13204.5	25221.6	44888.3	6680.18	14128.8	15954.7	16362	17669.4	17326.8	11728.7	12069.5	11505.3	11861.3	10784.6	4757.83	17707.2	23869.4	6276.94	9235.08	8880.28	10507.5	9585.36	8587.75	11154	18795.2	18485.5	12602.4	11784	9888.82	15247.8	15574.9	14737.9	5148.26	20640.2	24379.1	19955.4	24110.7	22293.4	20214.6	23736.2	17043.3	32286.6
78.971	19656.9	19584.2	19408.5	25567.8	14452.1	14319.3	15310.9	12807.8	25298.9	45111.8	6665.26	14065.6	15632.8	16380.2	17276.3	16781.4	11426.7	11786.1	11363.5	11825.6	10271.8	4484.48	17108.6	23688	6051.85	9087.64	8611.5	10552.9	9547.19	8245.32	10648.5	18809.8	18533.3	12075.4	11883.3	9891.39	15184.7	15373.1	14597.8	4929.54	20437.1	24043.2	19927.7	23682.1	21963.7	20060.1	23664.7	17008.5	32013
79.18	19489.9	18875.4	19329.2	25551.5	14763.4	14342.1	15058.6	12990.4	25051.6	44940.1	6720.95	14291.6	15921	16197.3	17378.9	16631.8	11559.8	11935.1	11192.8	11633	10552.8	4672.86	17403.7	23351.7	6193.53	9003.6	8623.74	10498.4	9493.2	8476.82	11023.9	18662.7	18202.8	12333.7	11834.4	9756.83	15062.3	15084.4	14346.6	5238.02	20104.8	23861.4	19967.5	23981.7	21822.1	19734.3	23450.4	16467.8	31966.3
79.389	19395.7	19407.7	18946.4	25562.3	14586.7	14268.1	15277.3	12971.8	24716.2	44913.3	6900.05	13945.7	15716.8	16188.2	17486.5	16731.1	11232.7	11570.8	11048.6	11557.1	10276.4	4786.39	17186.2	23390.8	6445.24	9096.4	8442.67	10338.3	9348.43	8372.35	10547	18367.3	18496.7	12490.9	11612.7	9826.16	15277.8	15068.8	14512.3	5234.73	20543.7	23705.9	19464.8	23556.1	22004	19628.7	23067.3	16576.8	31583.6
79.598	19388.1	19477.6	19500.9	25321.4	14699.7	14244	15009	12912	24890.6	45040.3	6552.54	13835.1	15627.9	16176	17295.6	17102.2	11378.6	11852.5	10635.7	11408.7	10396.1	4893.52	17032.2	23648.2	6169.41	9175.39	8317.04	10293.7	9184.87	8323.05	10363.1	18661.5	18289	12016.9	11721.6	9638.8	15130.6	15074.9	14321.3	4809.62	19928.2	23784.5	19736.8	23584.9	21700.5	19260.1	22533.7	16468.8	31612.8
79.808	19434.7	18905.3	19304.8	25466.4	14593.6	13521.7	15366.1	12763.3	24811.1	44691	6565.14	13502.2	15536.4	16256.3	17057.8	16354.5	11398	11810.3	10750.3	11865.5	10308	5028.9	17194	23809.5	5908.44	9080.58	8784.31	10083.4	9294.4	8193.31	10458	18174.2	18132.5	12189.1	11427.5	9383.86	14718.9	15201.9	14244.2	4678.4	20005.5	23709.6	19610	23571.6	21660.6	19498.6	23055.3	16249.2	31219.7
80.017	19173.6	19045.5	19095.2	25146.4	14155.5	13879.3	15169.7	12961	24611.3	45102.6	6686.81	13627.2	15562.3	15976.5	16945.2	16349.1	11378.7	11681	10767.3	11479.6	10545.1	4799.94	17036.6	23719.9	5866.01	8565.87	8681.28	10313.7	9356.57	8473.34	10606.3	18299.4	18694	12029.6	11635.6	9562.26	15026.6	14952.7	14044.3	4392.09	20187.7	23564.4	19736.8	23464.5	21589.9	19814.9	22685.2	16288.8	31281.6
80.226	19317.7	19023.1	19095.1	24932.6	14598	13878.7	14957.6	12786.5	24699.2	45272.4	6831.52	13933.7	15415.1	15782.4	17032.9	16439.7	11329.3	11244.8	10319.2	11353.8	10272	4675.81	16984.8	23700	6021.79	8863.41	8198.62	10161.7	9026.62	8070.61	10469.9	18440.4	17584.3	12104.7	11343.5	9679.8	14604.4	14951.9	14278.9	4818.57	20033.3	23676.5	19612.1	23314.2	21603.9	19710	22893	16271.9	31109.8
80.435	19190.3	18534.4	19102.7	24670.6	14330.7	13942	15167	12955.2	24342.9	45010.6	6593.04	14113.4	15501.7	16144	16901.6	16436.6	11196.6	11239.7	10663	11801.4	10342.3	4473.72	17063.3	23686.3	5779.39	8995.77	8505.76	10068.1	9156.62	8257.41	10485.2	18416.2	17916	11763.1	11356.6	9358.99	14640.6	14765.7	13830.5	4470.07	20018.2	23121	19341.9	23128.1	21222	19457.5	22831	16341.3	30937.7
80.644	18424.2	18801.1	18966.6	24485.6	14379.9	13996.2	15249.1	12711.7	24007.6	45127.3	6828.43	13580.1	15313.1	16349.4	16594.3	16380.6	11143.6	11475.6	10495.7	11164.1	9974.28	4902.97	16824.4	23190.2	5993.12	8650.43	8241.45	9856.4	8871.7	8060.39	10536.5	18059.6	18055	11612.6	11183.4	9335.96	14794.6	14716.8	13965.6	4619.5	20052.6	23474.6	18823.9	23159.6	21302.4	19097.6	22641.2	15773.5	30649.5
80.853	18705	18679.7	18905.3	24331.4	14229.5	13948.1	15151.2	12665.9	23959.4	45061.2	6479.69	13470.6	15578.9	15269	16645.1	16301	11204	11221.2	10468.5	11113.2	9851.61	4550.43	16997.6	23326.9	5662.01	9012.81	8360.79	10044.3	9088.43	8170.76	10703.7	17681.9	18059.4	11803.3	11392.9	9143.31	14480.8	14667.4	13964.6	4395.02	19872.7	23083.4	19155.3	23275.9	20820.9	19126.3	22431.9	15751.7	30830.8
81.063	18880.1	18404	18968.6	24579.5	14036.7	13586	14748.1	12334.1	23698.8	45127.8	6752.84	13355.5	15200.1	15546	16739.7	16206.9	10763.7	11302	10405.9	10993.1	10066.2	4469.94	16574	23262.5	5738.1	8645.26	8135.98	9719.66	8927.86	8457.63	10598.3	17989.7	17765	11854.4	11362.3	9589.16	14628.7	14607.1	13708.5	3984.14	19421.9	23024.4	18956.8	22700.6	20886.4	18981.4	22244.5	15871.9	30511.3
81.272	18334.2	18558.3	18798	24366.4	14098.2	13679.9	15035.8	12326.4	24069.3	45011.9	6847.86	13187.5	14870	15681	16471.8	15784.8	10788.4	11026.5	10481.1	10938.2	10019.9	4559.06	16866.7	23294.4	5781.91	8583.95	8073.36	9999.88	8889.54	7811.23	10232.6	17910.8	17985	11702	11271.7	9273.45	14022.6	14508	13832.5	4343.76	19409.2	23011.3	18974.5	22588.3	21228.7	19190	22550.4	15814.2	30353.3
81.481	18554.5	18267.8	18381.5	24210.3	14510.1	13298.4	14720.8	12232.3	23689.9	44661.6	6353.44	13335.3	15180.4	15565.4	16271.7	15717.3	10964.8	10549.6	10082.4	10946.3	9873.17	4182.26	16612	22825.3	5743.38	8340.34	8102.56	9727.29	8940.88	7512.57	10390.9	17815.3	17791.3	11946.1	11262.1	8945.1	14052.6	14242.1	13634.7	3937.49	19353.2	22753.8	18731.1	22491.4	20569	18743.2	22485	15804.6	29842.6
81.69	18393.1	18379.8	18965.1	23935.9	14039.3	13822.7	14703.3	12198.8	23837.6	45059.2	6580.52	13121.4	14866.3	15510.7	16407.8	15443.2	10777.5	10931.5	10189.6	10962.1	9866.68	4545.08	16522.1	23035.4	5935.72	8545.53	8066.14	9864.63	8902.29	8053.6	10313	17679.6	17563.3	11182.4	10885.8	9058.21	14069.8	14262.6	13577.9	4235.49	19337.3	22628.8	18736.1	22793.5	20945.8	18873.4	22185.8	15880.8	30036.9
81.899	18553.2	18079.2	18450.2	23676.6	14106.9	13637.8	14581.1	12476.7	23355.9	44780.3	6867.55	13184.7	15012.6	15338.7	16380.3	15758.6	10766.2	10719	10057	10839.7	9358.78	4471.72	16596.5	22824.8	5686.06	8254.07	8247.95	9782.59	8833.55	7871.36	10323.4	17766	17738.9	11430.4	10790.9	8825.45	14023.7	13986.9	13581.4	3942.71	19384.7	22367.1	18353.2	22258.4	20741.8	18783.8	22064	15598.7	29936.7
82.109	18601.8	18234	18105.1	24009.4	13748.8	13331.6	14611.6	12140.7	23604.7	44953.9	6536.98	13127.7	14625.5	14938.7	16286.2	15504.1	10909.2	10754	10188.9	11032.7	9615.92	4573.22	16782.7	22930.2	5727.74	8388.92	8135.98	9738.16	8317.59	7768.03	10291.6	17628.2	17254.9	11414.8	10617.3	9173.01	13789	14249.8	13237.9	3835.85	19041.9	22872.5	18943.4	22173.9	20967.2	18767.3	22082.7	15529.5	29595.9
82.318	18451.1	17957.5	18314.6	23744.5	13862.9	13464.4	14603.5	12355.2	23219.2	45062.7	6799.02	13277.8	14872	15590.3	16145.2	15699.6	10723	10954.8	10185.7	10482.6	9488.51	4603.26	16458.5	22766.9	5863.79	8402.69	7637.03	9929.8	8896.59	7653.94	10046.2	17333	17302.8	11509.5	10551.7	9068.39	13833.1	13872.8	13551.4	3776.9	19209.1	22483.5	18421.7	22243.7	20565.6	18633.9	21706.8	15665	29473
82.527	18382.4	17907.1	18272.1	23717.5	13596.2	13493.6	14520.6	12130.3	23211.4	45043.4	6275.81	12899.2	14620.1	15293.9	16165.8	15329.9	10334.7	10486.8	9935.32	10417.1	9494.25	4482.24	16723.7	22954.2	5407.29	8523.88	7937.33	9729.72	8382.86	7698.56	10165.5	17916.3	17678.5	11155.6	10631	8796.49	13913	14012.6	13320.5	3956.12	18705.6	22395.5	18447.8	22018.2	20461	18254.1	21700	15045.9	29712.9
82.736	18296.7	17995	18665.5	23050	14046.1	13079.2	14628.7	12228.6	23003.9	45091.9	6671.76	12704.6	14624.5	15352.8	15849	15348.8	9916.52	10533.1	9990.57	10793.6	9448.31	4204.52	16274	22782.8	5577.63	7904.97	7809.57	9617.45	8214.82	7732.3	9891.43	17578.3	17255.5	11183.7	10461.9	8965.13	13701.9	14300	13095.3	3932.23	18958.3	22203.1	18433.9	22032.9	20135.6	18427.6	21617.2	15053.9	29055.7
82.945	18083.5	17743.3	18212.3	22947.3	13928	13289.9	14573.8	12136.8	22902.7	45375.8	6613.76	13085.4	14517.3	15119	15729	15008.7	10169.1	10500.7	9802.38	10404.3	9457.22	4291.4	16257.6	22579.1	5639.87	8234.41	7782.83	9603.17	8592	7697.4	9742.96	17325.2	17072.5	11158.4	10573.5	8537.61	13441.7	13490.4	13191.3	3484.24	18982.8	22183.9	18183.4	21878.3	20456.9	18271.8	21573	15151.5	29074.9
83.154	17492.2	17930	18307.3	23093.2	13727.7	13487.4	14442.7	12037.9	22800.5	45230.8	6461.19	12624.7	14689.7	15193.6	15788.9	15428.8	10243.6	10331.9	9633.64	10281.4	9475.21	4103.82	16044.1	22377.7	5501.35	8060.82	7590.29	9538.23	8528.96	7298.31	9824.02	17255	17066.6	11029.8	10575.6	8951.52	13671.2	14061.3	13151.9	3419.28	18950.4	21835.6	18223.7	22024.6	20192.3	17958.9	21323.4	14942.3	28500.9
83.364	17759.8	17870.4	17599.1	23177.7	13621.6	13269.3	14445.8	11975.3	22759.2	45215.6	6450.65	12596.5	14314.4	14949.2	15937	15014.8	10080.8	10520.1	9689.15	10389	9072.75	4560.77	16256.3	22362.6	5495.06	8333.53	7747.97	9675.94	8238.17	7476.92	10056.4	17107.5	17179.5	11066.1	10318.6	8823.42	13409.9	13793.2	13109	3312.13	18864.6	21823.9	18156.9	21846.5	20023.8	17338	21494.8	14863.9	28660.7
83.573	17726.1	17565.4	18109.5	22757.4	13645.5	13196.5	14328.6	11875.6	22256.8	45255.7	6586.08	12554.3	14468.4	14711.1	15896.1	15271.5	10019.1	10194.4	9581.18	10252.8	9246.62	4133.36	16075	22300.6	5339.53	7770.11	7420.81	8900.09	8147.56	7181.42	9491.15	17004.8	16750.7	10674.1	10221.1	8491.93	13594	13377.7	12949.7	3461.32	18553.5	21907.7	17810.2	21794	19800.5	18138.9	21120.3	14734	28555
83.782	17688.4	17603.8	18166.2	22772.2	13531.7	12818.6	13995.5	11662.3	22844.3	45048.3	6269.03	12316.8	14100.1	14707.4	15523.7	15047.2	9894.5	10255.1	9713.1	10250.1	9000.72	4325.37	16023.5	22464.3	5494.56	8046.15	7429.69	9398.44	8056.4	7219.45	9684.96	16935.2	16712.9	10969.6	10333.9	8045.5	13094.6	13630.1	12756.7	3331.3	18448.8	21823.7	18040	21484.1	19893.9	18183.5	21248.2	14811.7	28357
83.991	17521	17378.2	17495.6	22535.3	13312.7	12983.4	14061.8	11775.7	22564	45309.6	6468.72	12652.6	14237.1	14332.1	15558	14784.7	9671.62	9978.16	9575.21	10303.1	8757.32	4158.87	16051.2	22270.8	5386.27	8207.37	7458.2	9305.07	8323.8	7282.34	9235.99	16590.3	16931.4	11154.1	10344.6	8508.94	13276.3	13726.4	12689.5	3379.11	18315.9	21423.5	17909.7	21424.5	19824.3	17390	20914.7	14670.3	28178.3
84.2	17387.2	17484.7	17816	22736.6	13097.2	13174.4	14272.5	11846.1	22319.3	45062.1	6458.2	12307.7	14179.6	14426.5	15400.5	14619.6	9906.46	10290.9	9806.15	10534.3	9191.7	4329.4	15948.1	22258.5	5252.27	7865.49	7596.87	9463.66	8348.07	7293.86	9609.24	17013.9	17028.8	10892.2	10236.3	8592.97	13273.3	13275.6	12730.6	3168.1	18412.4	21332.6	17656.5	20931.3	19363.3	18121.5	20804.1	14702.8	28006.7
84.41	17597.3	17298.9	17760.8	22308.1	13210.7	12904.7	14018.8	11507.2	21967.9	45189.6	6396.31	12526.8	14083	14688.7	15593.1	14712.2	9714.15	10194.9	9638.04	10475.5	8859.04	4270.81	16078.9	22296.7	5403.44	7833.78	6978.58	9165.19	8037.56	7065.56	9382.62	16675.7	16730.9	10487.2	10090.2	8541.92	13085.4	13488.9	12642.1	3271.47	18325	21600.5	17827.6	21169.9	19623.2	17662.5	20562.2	14687.5	28044.2
84.619	17444.1	17413.8	17732.5	22337.5	13353.9	12726.1	14059.4	11271.8	22349.1	45190.4	6286.44	12041.6	14040	14484.4	14840.2	14635.6	9543.02	9817.48	9231.33	9948.38	8672.39	4132.68	16181.3	22108.1	5467.15	7765.61	7296.33	9344.24	8026.2	7050.99	9737.69	16336.7	16284	10423.6	10014.8	8350.44	12305.1	12770.2	12800.2	2977.47	18073.2	21451.8	17052.4	20867.3	19492.5	17855	20848.8	14361.7	27783.7
84.828	17168.9	16937.8	17720.3	22080.1	12963	12870.8	13783.2	11665.6	21665.7	45615.9	6766.86	12316.7	14062.6	14591.2	15212.8	14303.4	9571.82	9763.23	9510.94	10153.3	8642.09	4339.37	16013.6	22034.4	5179.54	7982.89	7566.42	9106.23	7778.72	7067.9	9258.93	16723.7	16369.2	10236.2	10181.6	8156.23	13024	13114.5	12656.5	3259.32	18046.2	21324.9	17572.7	21316.6	19084.9	17052.1	20734.7	14299.8	27698.5
85.037	17052.7	17158.1	17745.5	22121.1	13648.4	12976.6	13813.2	11390.7	22063.5	45126.3	6222.9	12255.5	13734.7	14238.7	15609.7	14662.6	10065.8	9658.63	9357.37	10258.7	8664.55	4195.73	15773.3	22019.5	5111.6	7742.22	7177.43	8899.22	8070.13	7110.57	9526.56	16425.5	16251.5	10601.1	9879.91	8010.03	12349.5	12659.9	12319.7	2718.65	17729.4	21120.8	17420	20782.2	19074	17091.7	20533.3	13998	27267.3
85.246	17351.3	16983.8	17398.1	21676.6	13080	13235.4	14163.5	11581.7	21388.4	45331.2	6228.97	11926.7	13656.6	14050	14978.8	14091.6	9066.6	9318.56	8910.48	9695.07	8412.88	4405.29	15891.6	21982.8	4924.05	7951.56	7403.46	9044.71	7749.47	6950.46	9276.19	16431.3	16124.7	10571.5	9848.85	7959.33	12616.5	13193.9	12478.8	2784.86	18180.2	21111.2	17505.3	20665.5	19178.3	16926.5	20536.8	14019.8	27236.8
85.455	17172.9	16902.7	17178.2	21848.6	13006.6	12739.3	14075.4	11527.7	21864.3	45052.8	6147.67	11889.3	13583.1	13854.8	15189.7	14244.6	9626.49	9577.62	9075.69	9760.87	8892.21	4541.07	15867.6	21924.8	5215.31	7591.31	7131.03	9277.83	7619.76	6889.26	9170.26	16355.3	16076.7	10416.7	9795.55	8326.11	12726.2	12724.9	12177.4	3083.84	17492.2	20939.9	17229.9	20654.8	18976.7	17015	20530.7	14052.3	27297.3
85.665	17261.8	16477.2	17302.6	21496.7	12893.8	12527.5	13914.5	11331.5	21642.8	45280.7	6185.34	12014.4	13750.4	14062.3	15115.1	14189.3	9335.33	9528.75	8733.42	9696.51	8570.25	4091.08	15600.7	21487.3	5074.53	7460.77	7385.08	8785.17	7867.66	7228.68	9191.93	16376.2	15790.6	10258.4	9485.08	7983.79	12471.3	12648.7	12417.7	2801.68	17585	20473.4	16975.1	20537.1	18983.4	17015.9	20504.5	13741.1	26623.6
85.874	16825.7	16466	17338.3	21609.7	13169.7	12633.6	13547.4	11563.5	21557.4	45585.3	6219.57	12144.9	13665.5	14178.6	15017.4	14153.7	8989.97	9533.21	9313.14	10022.8	8178.83	3787.56	15831.5	21557	5083.92	7632.81	7284.25	8883.3	8019.96	6821.1	9000.68	15959.6	16035.6	10212.5	9578.54	7903.65	12721.8	12821	12235.6	2530.6	17262.3	20642.5	16815.1	20135.1	18522.3	17159.5	20012.9	13600.4	26948.3
86.083	17048	16483.8	17247.5	20961.8	12829.5	12455.1	13617.9	11403.8	21049.5	45057.2	6343.38	11713.2	13506.1	14231.8	14834.9	14166.9	9190.81	9375.07	9098.63	9804.87	8105.63	3927.05	15292.4	21633.2	4663.76	7511.36	7179.91	8758.96	7855.09	7363.63	9254.2	16179.9	16227.4	9968.35	9517.89	7442.68	12295	12265.8	12284.1	2723.91	17686.9	20572.2	17098.2	20360.4	19234.6	16844.7	19915.2	13631.8	26837.7
86.292	17044.3	16631.5	17281.6	21302.2	12891	12727.3	13465.3	11481.2	20978.6	44838.2	6412.29	11899.4	13369.6	13714.1	14971.1	13878.1	9174.43	9557.14	9203	9684.46	8193.13	4300.81	15404.9	21338.1	5059.69	7229.69	7289.81	8810.46	7821.9	7220.84	9094.64	15798.1	15697	10031.5	9375.3	7558.74	12168.7	12441.9	11839.4	2476.01	17720	20705.4	17051.9	20074.2	18789.9	16493.7	20152.2	13507.9	27032.1
86.501	16771.1	16534.4	17432.5	20998.4	12819.1	12778.4	13623.9	11097.3	20846.1	45057.1	6244.96	11778.6	13134.6	13421	14587.3	13921.7	9082.9	9173.9	8887.68	9365.1	8394.41	3543.87	15600.9	21562.7	4680.53	7507.83	7314.92	8664.49	7571.73	6629.77	9152.39	15839.6	15546.6	10291.6	9504.26	7722.24	12234.5	12339.9	11830.4	2625.34	17299.9	20366.5	16831.3	20207	18433.8	16547.7	20297	13569	26604
86.711	16629.8	16522.8	17412.8	21141.1	12729.9	11955.2	13598.9	11195.5	20777.1	45175.6	6204.01	11439.3	13428.3	13391.5	14688.1	13847.2	8595.79	9353.2	8641.95	9550.29	7884.5	3777.93	15126.9	21407.3	4829.71	7167.07	6729.8	8473.97	7485.44	6650.64	8543.6	15806.1	15979.3	9885.55	9252.46	7702.57	11632.1	12292.3	11495.4	2553.43	17021	20167.1	16509.8	20184.6	18502.5	16575.6	19662.3	13651.3	26361.2
86.92	16690.4	16542	16999.9	20890.4	12670.3	12280.2	13470.2	10990	20912.2	45066.1	6371.29	11435.7	13172.9	13569.3	14261.6	13592	9150	9315.48	8855.88	9133.77	8539.19	4111.47	15529.6	21390.6	5237.7	7371.15	7143.58	8792.28	7536.55	6790.36	8580.03	15864.7	15640.2	10160.8	9495.72	7760.36	11762.3	12560.9	11741.1	2495.26	17015.7	20159.3	16583.7	19748.7	18414.3	16379.4	19497.2	13486	26030
87.129	16522.6	16453.6	16605.1	20669.1	12699.2	12085.5	13156.5	10936	20575.2	45103.7	6165.62	11577.1	13136	13486.9	14109	13530.4	9280.45	8958.86	8758.98	9268.5	8133.88	4079.09	15298.7	21187.1	4920.76	7316.16	6612.09	8369.5	7190.43	6820.81	8529.51	15267.2	15343.9	9765.92	9231.91	7795.55	11764.7	12462.1	11372.2	2380.72	16886.6	19992	16591.2	19425.3	18057.6	16263	19858.2	13501.3	25774
87.338	16526.6	16433.6	16969.3	20650	12766.3	12094.3	13280.2	10944.6	20796.1	45180.8	6561.22	11699.7	13505.3	13668.3	14479.4	13832	8824.59	9130.44	8440.81	9266.8	8371.76	4366.69	14953.2	21406	4777.77	7274.34	6668.38	8707.54	7398.78	6569.27	8461.78	15599.7	15540.1	9600.93	9229.13	7730.62	11879.5	11562.1	11307.5	2205.47	16737.7	19832.8	16037.9	19597.5	17832.6	16160.1	19711.4	13491.2	25721.5
87.547	16077	16011.1	16912.9	20538.2	12198.3	12365.5	13220.2	10992.9	20845.5	45008.7	6166.07	11330.7	12989	13409.5	14137.1	13835.2	8887.68	9036.14	8957.26	9292.22	7854.2	3659.73	15253.5	21363.8	4795.4	7045.24	6779.64	8573.91	7332.41	6693.79	8666.33	15406.8	15441	9716.82	8764.97	7417.82	11463.3	11863.2	11266.4	2025.68	17311.3	20152	16335.1	19636.3	18179.5	15989.2	19295.1	13076	25668
87.756	16293.2	16069.7	16459.7	20547.1	12571.4	12122.1	13360.7	11126.5	20333	45195.9	6169.96	11510	13283.5	13648.9	14410.9	13935.9	8584.35	8838.66	8678.68	9070.17	8063.4	3655.71	14959.5	21093	4781.37	7634.46	6811.13	8489.76	7422.89	6601.24	8537.33	15729.8	15320.8	9544.03	9250.62	7386.55	11666.8	12215	11314.6	2216.91	16715.5	19639.7	16473.2	19306.2	17875.9	16047.2	18841.1	12984	25376.7
87.966	16266.7	15782.7	16776.9	20648.4	12486.9	11939.8	13056.6	10901.7	20267.4	45354.1	5973.92	11061	12830.3	13569.7	14322.3	13569.9	8185.42	8687.57	8905.82	8809.68	7577.65	3299.61	15160.4	21209.5	4569.67	6982.22	6680.09	8580.59	7829.62	6521.2	8491.67	15223	15626.8	9552.09	8782.24	7366.81	11787.3	11527.3	11141.9	1712.85	16542.7	19616.1	15810	19186.1	17677.1	15862.9	18960.4	13113.6	25296.7
88.175	16055	15931.9	16835.5	20156.8	12493.9	11987.3	12896.3	10870.5	20346.8	45320	5740.77	11132	12668.7	13137.4	13857.2	13159.8	8599.44	8814.01	8312.86	8753.82	7881.85	3457.42	15028.4	20832.3	4428.68	6849.84	6553.41	8536.4	7195.93	6606.56	8492.72	14848.5	15348.7	9357.2	8713.36	7388.63	11314.7	11683.4	11336.3	1738.82	16405.2	19484.8	15625.6	19104.2	17487.5	15941.3	18776.7	13045.1	24996.8
88.384	15891.5	15807.5	16905.6	19979.9	12141	12192.7	13265.1	10865.3	20305.7	45257.3	6161.82	11150.1	12898	13409	14064.2	13597.5	8494.82	8711	8627.57	9218.33	7737.93	3682.06	15125.1	20682.7	4769.98	7014.74	6499.91	8324.4	7379.36	6493.27	8558.63	15106.3	15062.6	9549.81	8766.69	7145.8	11279.3	11771.3	11302.8	2194.67	16336.9	19413.2	15428.5	19052.3	17374	15755.5	19052.2	12776.1	25051
88.593	15785.1	15719.2	16864.2	19968.9	12238.7	11688	12984.9	10795.1	20109.9	45483.5	5804.55	11186.3	12768.9	12997.5	14008	13072.9	8121.19	8551.66	8494.11	9080.67	7950.99	3711.73	14695	20725.8	4819.2	6904.47	6932.18	8149.83	7549.6	6402.5	8603.13	15073.7	15197.7	9399.27	8536.45	7534.93	11251.4	11787.1	11110.7	1910.15	16557.3	19305.5	15927.7	18871.8	17007.7	15523.7	18725.1	12619.4	24891.2
88.802	15829.5	15589.9	16724.3	20028	12069.3	11666.9	13188.4	10949.8	19902.4	45281.2	5767.31	10823.1	12485.2	12984.8	14031.5	13237.1	8505.21	8441.1	8135.15	8805.97	7809.6	4006.64	15052.7	20713.3	4507.73	6768.85	6712.59	8062.52	7143.75	6583.33	8214.79	15082.9	14862.2	9584.93	8696.86	7049.13	11305.6	11554.5	11064.8	1806.86	16170.2	19140.9	15674.4	18782.9	17106.6	15897.3	18950.7	12647.6	24523.5
89.012	15923.7	15578.4	16427.2	19646	12212.4	11555.6	12754.2	11009.1	19372.5	45117.8	6094.88	10989.1	12557.2	13341.9	13871.5	13365.5	8471.82	8560.19	8414.09	8671.08	7560.39	3874.28	14970.6	20796.9	4809.53	6825.96	6681.93	8281.66	7368.71	6262.29	8225.42	14867.7	15095.2	9511.03	8521.77	7180.44	11613.4	11504.4	11066.8	1767.43	16216.5	18866.8	15393.7	18635.5	17117.3	15347.1	18663.6	12598.9	24801.3
89.221	15692.7	15633.8	16545.8	19709.1	12117.3	11652.3	12802.8	10710.3	19704.6	45386.2	6198.9	10860.9	12382.7	12955.6	13763	12643.3	8277.26	8280.11	8313.69	8739.34	7424.67	3440.16	14748.4	20750.8	4402.68	6922.48	6489.19	8101.66	6758.9	6373.63	8142.01	14760	14742.1	9193.51	8455.41	7148.18	11158.7	11545.9	10821.5	1156.32	16280.7	19014.4	15434.3	18690	16671.7	15249.1	18202.1	12588.3	24181.4
89.43	15792.1	15622.1	16131	19549.3	11862	11501.1	12373.8	10554.8	19440.7	45230.5	5782.99	10771.8	12820.4	12995.9	13479.4	13106.7	7987.8	8458.2	8111.22	8977.64	7677.66	3918.91	14600.4	20168.3	4831.75	6999.32	6522.26	8072.76	7006.84	6171.59	8093.58	14463.2	14671	9142.71	8215.78	7032.42	11278.1	11068.4	11079.9	1346.66	15887.6	18841	15398.1	18547	16679.9	15304.2	18356.5	12626	24294
89.639	15331.7	15637.4	16322.4	19785.2	12032.5	11342.5	12482.5	10791.3	19292.5	45088.9	5919.42	10739.9	12339.6	12605.7	13635.5	13154.1	8022.98	7946.28	8349.86	8552.58	7425.6	4047.85	14622.7	20090.7	4297.62	6537.32	6694.94	8128.1	6997.54	6471.36	8352.54	14648.7	14512.1	8689.66	8376.98	7028.38	10988.4	11086.3	10730.3	1114.32	16006.4	18557.5	14688	18472.3	16756	15447.8	18055.7	12088.5	24159
89.848	15299.3	15275.2	15895.4	19443.8	11690.2	11055.4	12723.3	10334.1	19587.9	45432.6	5756.45	10465.3	11997	12508.2	13589.3	12758.8	7972.05	8148.22	8250.85	8666.7	7369.42	3619.69	14276.6	20490.4	4594.49	6519.1	6487.79	8231.72	6985.08	6059.22	8329.44	14663.7	14408.7	8626.23	8302.72	6698.6	11030.9	11172.3	10663.3	1284.42	15819.7	18725.1	15084.2	18346.3	16516.2	15144.6	18074.1	12160.7	23883.9
90.057	15338.9	15295	16046	19296.8	11842.9	11311.9	12504.7	10604.7	19449.1	45159.9	6072.89	10355.9	11994.8	12172.3	13911.4	13008.4	7871.8	8243.95	8282.23	8676.05	7637.34	3595.36	14420	20498.1	4558.59	6334.6	6375.53	7961.28	7034.81	6247.07	8079.09	14838.1	14050	8961.32	8295.59	6736.72	10943.8	10759	10322.7	1071.34	15828.9	18582.9	15281.9	18175.7	16736.3	14722.7	18243.3	11919.1	23729
90.267	15002.4	15113.6	16154.3	18830.4	12095.3	11313.6	12424.5	10287.6	19145.4	44957.8	5788.57	10290	12047.5	12235.6	13540.3	12600.7	7781.83	8074.76	7862.53	8520.92	7357.03	3512.24	14498.9	20309.8	4582.13	6492	6269.63	7871.19	6600.4	6089.22	7936.62	14596.6	14219.2	8707.28	8291.22	6795.87	10550.5	10989.9	10528.9	1122.5	15542.7	18323.2	14720.8	18091.8	16297.4	14920.2	17712.2	12022.1	23335.8
90.476	14924.1	14874.6	15860.1	19073.9	11934.5	11456.9	12418.8	9973.23	18938.7	45235.6	5725.57	9908.2	11714.3	12390.1	13444.7	12725.4	7793.85	7835.5	7842.89	8685.25	7275.11	3922.95	14398.8	20281.3	4545.81	6451.11	6434.85	7792.85	6437.79	5956.73	7827.99	14550.1	14354.3	8489.65	8188.75	6652.64	10290.2	11305.3	10678.2	511.715	15410.5	17888	14505	17768.5	15851.8	14990.2	17711.6	12091.2	23349.5
90.685	15375.1	14947.6	16112.1	18794.7	12009.3	11535.3	12837.2	10203.6	19021	45332.2	5718.66	10310.6	12076.9	12177.7	13414.2	12473.5	7801.06	7858.6	7667.58	8187.98	7267.81	3800.31	14369.6	20348.3	4083.28	6409.82	6381.46	7938.9	6824.08	5941.02	7914.88	14191.5	14042.8	8425.54	7903.22	6522.28	10350.6	10640	10011.1	636.18	15542.3	17883.3	14706.1	18041.5	16155	14674.5	17586.1	11811.5	23154.9
90.894	15003.8	14815.9	16163.8	18468.5	11562.4	11370.7	12329	10206.7	19084.8	45158.7	5554.31	9999.57	11666.9	12191.7	13090.6	12236.8	7736.2	7576.58	7734.87	8046.17	7032.12	3225.58	14225.5	19966.7	4348.09	6302.92	6323.62	8071.23	6907.37	5915.52	8027.52	14210.8	14083.8	8965.44	8029.27	6505.6	10335	10302.8	10280.2	689.981	15353.3	18207.1	14592.5	17669.5	16007.6	14419	17690.9	11710.6	22923.9
91.103	14919.6	14813	15830.8	18553.9	11724	10825.5	12081	10142.2	18656.4	45289.3	5751.1	10047.8	11843.1	12287.6	13325.9	12683.1	8011.48	7664.59	7673.87	8308.92	7114.03	3520.53	14230.7	20048.9	4188.99	6554.86	5922.75	7958.62	6822.64	5926.9	7780.34	14188.5	13831	8364.31	8055.34	6402.04	10444.7	10560.8	9976.8	646.535	15487.7	18152.4	14583	17772.6	15605.3	14512.4	17634.2	11917.6	22866.9
91.313	14828.9	14663.5	15950.7	18338.6	11334.8	11170.2	12267.7	10021.8	18682.8	45309.5	5786.51	10256.7	11808.4	12038	13145.1	12665.8	7642.53	7801.73	7668.58	8110.08	7273.53	3813.24	13672.6	19995.8	4111.23	6378	5938.49	7765.14	6452.7	6221.41	8092.98	13882.6	13803.1	8171.09	7608.14	6351.42	10225.3	10599.6	10023.8	631.38	15135.4	18191.7	14657.3	17534.4	15647.2	14531.1	17497.2	11215.6	22375.4
91.522	14530.2	14697.6	15451	18372.5	11480.3	10997	12343.9	9986.04	18444.5	45125.5	5716.45	10238.7	11467.7	11866	13097.1	11793.6	7913.27	7466.19	7632.01	7748.59	6910.19	3842.03	13976.7	19873.3	4021.72	6219.21	6225.7	7604.21	6506.76	5992.5	7661.49	14098.4	13643.1	8436.54	7729.19	6239.32	10288.1	10272.2	10110.3	468.885	15066.9	17729.5	14403.5	17321.6	15617.3	14767.3	17656.7	11447.7	22474.3
91.731	14988.2	14749.9	15453.8	18839.5	11610.9	11107.4	12199.3	9979.7	18735.8	45192.6	5473.53	9963.05	11506.3	11692.9	12894	11977.4	7666.44	7598.84	7842.79	8056.87	6725.54	3720.35	13771.4	19615.1	4241.98	6183.56	5971.08	7638.3	6478.51	5316.2	7372.51	13731.3	13823.6	8247.46	7737.19	6423.28	10065.7	10174.8	9893.85	508.876	14940.4	17783.5	14277.7	17295.5	15430.6	14032.6	17200.7	11001	22375.3
91.94	14786.3	14849.2	15549.1	18489.6	11395	10903.8	12283.5	9884.7	18259.5	45051.2	5785.61	9755.85	11605.2	11744.4	12964.7	12245.6	7717.91	7667.34	7557.2	8000.97	7031.17	3914.45	13812.2	19778	4358.5	6627.62	5813.86	7632.23	6513.89	5977.91	7340.71	13570.9	13825.5	7898.22	7620.8	6185.42	10121.3	10659.4	9898.14	349.048	14973.3	17501.5	13837.6	17370.3	15675	14326.8	17258.7	11097.5	21856.8
92.149	14691.8	14675.7	15508.9	18099.8	11413.8	10822	12158	9833.48	18420.7	44963.7	5530.83	9491.88	11217.5	11468.7	12531.5	11802.4	7437	7493.15	7838.37	8283.88	6945.7	4143.83	14051.1	19719.4	3807.83	5969.86	5973.56	7647.37	6385.67	5597.81	7405.8	13622.2	13664.8	7995.14	7521.96	6280.82	9667.23	10324	9837.44	405.402	14644.1	17538.3	14146.3	16954.2	15472.9	14128	17146.2	11498.7	22407.8
92.358	14340.8	14508.8	15555.2	17862.6	10982.8	10736.8	12210.1	10014.4	17917	45083.1	5499.45	9612.34	11442.8	11297	12670.1	12032.8	7349.88	7590.43	7362.74	7645.99	6772.21	4162.38	13709.6	19813.4	4333.77	6034.21	5867.68	7396.37	6371.38	5906.11	7279.26	13449.7	13607	7537.45	7603.71	6185.47	9523.14	10025.3	9265.13	368.698	14487.4	17103.6	13996.3	16930.9	15104.8	13981.4	17291.4	11074.1	21826.3
92.568	14518.9	14165.8	15320.2	17769.7	11019.9	10835.4	11712.5	10027.7	17861.1	44907.9	5628.42	9713.36	11481.2	11628.5	12572	12120.9	7285.05	7506.78	7749.94	7832.12	6755.78	4001.32	13555.3	19632.4	4162.97	5742.93	5779.2	7473.31	6003.24	5461.09	7342.8	13482.4	13628.4	7905.11	7451.18	6020.94	9603.26	10276.2	9491.24	587.954	14128.2	17032.6	14073.8	16775.4	14795.5	13771	16658.5	11119.9	21509.7
92.777	14296.4	14010	15490.9	17842.6	10886.7	10723.8	11881.5	9837.51	17917.2	45136.9	5669.72	9297.99	11277.3	11529.2	12714.3	12075.5	7049.33	7160.68	7215.86	7876.33	6993.97	4027.26	13737.8	19757	3863.16	6024.78	5799.65	7426.35	6290.56	5638.47	7289.19	13467.4	13256.9	7879.6	7532.63	6434.54	9836.07	9945.55	9529.86	371.321	14412.1	17206.9	14014.1	17289.8	15165.7	13883.4	16786.1	11035.2	21367.1
92.986	14445.3	14523.1	14837.7	17449.1	11023.6	10871.9	11708.4	9729.94	17577.6	44595.7	5321.29	9331.98	11231.5	11185.3	12571.6	11666.7	7196.57	7060.66	7497.56	7728.16	6529.62	4083.97	13814	19681.3	3994.52	5661.48	5668.11	7594.97	6470.57	5761.48	7202.28	13482.5	13574.2	7831.89	7500.44	6222.91	9355.03	9961.31	9252.84	-221.007	14083.1	16804	13470	16520.5	14643.9	13897.4	16710.3	10792.7	21314.2
93.195	14202.2	14180.5	14911.2	17495.5	10956.4	10599.5	11636.8	9450.45	17487	44710.8	5307.17	9427.07	10943.4	11434.7	12272.4	11462.3	6969.74	7125.6	7603.06	7737.42	6413.27	4070.56	13512.9	19260.6	4217.33	5933.01	5767.51	7378.62	6003.85	5500.13	7391.83	13431.6	13398.7	7549.35	7297.21	6059.85	9195.18	9528.52	9216.54	-40.409	14207.8	17278.2	13922.8	16538.4	15085.6	13589.1	16703.8	10670	21239.9
93.404	13727.5	13725.3	15041.7	17209.5	10831.8	10617.2	11653.4	9531.01	17506	44781.8	5320	9327.98	11273.6	11387.9	12358.7	11669.8	6925.75	7161.71	7274.01	7711.8	6374.88	3606.67	13621	19366.6	4011.2	5733.17	5515.7	7130.44	6114.55	5218.58	6869.55	13101.9	13229.7	7538.85	7223.8	6093.97	9571.56	9824.01	9318.17	-324.171	14060	16664.1	13378.9	16385.8	14646.5	13655.5	16481.3	10582.7	21080.4
93.614	13876.5	14282.3	15227.8	17229.6	11136.4	10305.6	11448.6	9750.56	17444.4	44740.9	5579.03	9239.86	10995.6	11365.6	12505.7	11216.3	7046.77	7080.01	7318.31	7739.84	6501.42	3613.39	13596.7	19290	3915.37	5807.41	5327.89	7029.99	6116.77	5016.45	7097.07	13321	13055.3	7799.49	7205.77	6167.01	9401.88	9639.92	9212.93	-25.651	14178.1	16804	13389.7	16524.3	14716.8	13532.6	17229.3	10262.5	20798.6
93.823	13716.6	14051.1	15259.9	17058.3	10729.5	10140.5	11600.9	9678.15	17382.3	45147.1	5228.01	9004.03	10709.3	11264.8	11990.1	11336.3	7140.67	7032.62	7240.85	7352.54	6764.21	3655.88	13188.3	18896.1	3959.37	5732.08	5562.4	7115.95	6099.89	5226.52	7573.49	13296	12957.7	7721.52	7033.19	6118.7	9417.93	9577.59	9448.03	-183.988	13853.8	16407.4	13268.1	16431.8	14677.9	13504.8	16483.1	10123.7	20577.5
94.032	13707.9	13837.4	14711.1	16904.6	10849.3	10800.6	11609.5	9608.08	17204.5	45060.2	5282.35	9267.06	11000.6	11162.5	12330.2	11463.2	7147.64	7168.54	7222.92	7664.35	6487.05	3744.18	13289.4	19101	3767.92	5949.28	5422.99	7350.18	6357.76	5561.19	7428.86	12900.2	12808.1	7448.02	7041.62	5594.1	9538.09	9391.36	9126.63	-4.063	13649.3	16521.7	13206.7	16447.3	14307.2	13135.8	16292.3	10225.3	20752.5
94.241	13640	13600.3	14694.4	16668	10942.3	10318.9	11455.9	8887.56	16996	44797	5663.35	9476.12	10488.5	11139.5	11978.1	11315	6986.35	6809.76	7145.82	7735.21	6227.75	3841.32	13031.6	19163.7	3592.46	5617.24	5473.08	7146.56	6334.01	5351.68	6835.01	12738	13280.3	7270.14	7028.24	5766.94	9371.23	9420.18	9229.73	-30.827	13471.8	16458.3	13234.5	16161.2	14632.3	13516.4	16012	10281.3	20502.3
94.45	13459.3	13478.9	14473.3	16686.8	10891.8	10385.7	11464.7	9454.55	16866	44834.1	5617.17	8900.51	10766.8	11256.7	12135.8	11331.1	7039.32	6222.6	6727.37	7542.5	6350.18	3711.39	12856	18445.2	3637.59	5203.23	5067.09	6797.4	6272.08	5137.54	6888.64	12539.1	12981.7	7517.44	6849.73	5874.5	8976.42	9572.9	9118.19	-224.077	13687.2	16142.7	12868.6	15951.6	14432	13209.1	16086.5	10001.1	20647.6
94.659	13442.7	13294.3	14229.5	16603.9	10792.5	10031.1	11426.6	9440.73	17081.2	45180.5	5468.01	8859.76	10844.4	11024.6	11858.7	11556.9	6940.35	6848.77	7144.85	7596.61	6025.41	3909.56	13260.6	18872.2	3993.57	5343.36	5484.5	7270.01	6004.7	5164	7091.47	12809.4	12953.5	7261.16	6960.28	5671.45	8977.19	9358.73	8949.35	-267.181	13854.5	16388.8	13005.4	15918.1	13925.6	13303	15609.9	10296.2	19917
94.869	13593	13155.8	13993.7	16583.3	10883	10050.5	11185.8	9221.37	16994	44563.5	5521.04	9096.02	10506.8	10776.7	12180	11268.8	6204.21	6415.21	6739.98	7459.16	5716.09	3324.83	13240.4	18892.1	3962.99	5792.4	5391.11	6988.52	6000.13	4998.13	7173.92	12463.2	12806.7	7255.46	6902.45	5592.99	9016.99	9298.18	8925.33	-462.611	13723.9	16141.2	12945.2	15894.9	14191.9	12888.3	15673.3	9930.24	20110.7
[truncated: 5 more columns]

## Sheet: DSFWorld_Normalized_Raw_Data
Temperature (°C)	TBX5_wildtype_replicate_1	TBX5_wildtype_replicate_2	TBX5_wildtype_replicate_3	TBX5_wildtype_replicate_4	TBX5_wildtype_replicate_5	TBX5_wildtype_replicate_6	TBX5_wildtype_replicate_7	TBX5_wildtype_replicate_8	TBX5_wildtype_replicate_9	TBX5_I54T_replicate_1	TBX5_I54T_replicate_2	TBX5_I54T_replicate_3	TBX5_I54T_replicate_4	TBX5_I54T_replicate_5	TBX5_I54T_replicate_6	TBX5_I54T_replicate_7	TBX5_M74V_replicate_1	TBX5_M74V_replicate_2	TBX5_M74V_replicate_3	TBX5_M74V_replicate_4	TBX5_M74V_replicate_5	TBX5_M74V_replicate_6	TBX5_I101F_replicate_1	TBX5_I101F_replicate_2	TBX5_I101F_replicate_3	TBX5_I101F_replicate_4	TBX5_I101F_replicate_5	TBX5_I101F_replicate_6	TBX5_I101F_replicate_7	TBX5_I101F_replicate_8	TBX5_I101F_replicate_9	TBX5_R113K_replicate_1	TBX5_R113K_replicate_2	TBX5_R113K_replicate_3	TBX5_R113K_replicate_4	TBX5_R113K_replicate_5	TBX5_R113K_replicate_6	TBX5_R113K_replicate_7	TBX5_R113K_replicate_8	TBX5_R113K_replicate_9	TBX5_R237W_replicate_1	TBX5_R237W_replicate_2	TBX5_R237W_replicate_3	TBX5_R237W_replicate_4	TBX5_R237W_replicate_5	TBX5_R237W_replicate_6	TBX5_R237W_replicate_7	TBX5_6xHisTag_replicate_1	TBX5_6xHisTag_replicate_2
25.002	0.417193	0.445729	0.535514	0.395473	0.536473	0.53336	0.50665	0.564722	0.389172	0.413416	0.820797	0.684737	0.411919	0.362406	0.37397	0.405363	0.436483	0.725625	0.499473	0.514366	0.506515	0.8537	0.628948	0.779754	0.692573	0.514004	0.837368	0.746738	0.66378	0.515411	0.74738	0.387081	0.464377	0.571624	0.428366	0.494702	0.450295	0.454	0.378823	0.374393	0.350794	0.587799	0.397689	0.481428	0.354458	0.362979	0.339386	0.247734	0.22637
25.211	0.414234	0.441819	0.566297	0.386209	0.553481	0.561966	0.515407	0.586214	0.382409	0.356015	0.845389	0.686461	0.386963	0.346779	0.406068	0.421017	0.381381	0.685519	0.476802	0.492689	0.45917	0.838622	0.634672	0.765979	0.579808	0.465222	0.810413	0.758896	0.659034	0.551058	0.824071	0.375206	0.486256	0.494693	0.43229	0.546642	0.411416	0.465655	0.362791	0.349605	0.394608	0.574258	0.367222	0.489143	0.381003	0.340043	0.343472	0.250918	0.210166
25.421	0.421395	0.407633	0.514621	0.390698	0.530729	0.520062	0.513898	0.579399	0.39765	0.350133	0.758734	0.720789	0.363365	0.337584	0.374	0.423889	0.412351	0.69862	0.484234	0.482614	0.513748	0.865032	0.654233	0.748409	0.6075	0.517818	0.826623	0.753228	0.688616	0.58736	0.691297	0.411269	0.472079	0.540424	0.404293	0.519689	0.417825	0.408155	0.375098	0.393394	0.368702	0.566212	0.376271	0.483017	0.385133	0.363095	0.332711	0.27201	0.211377
25.63	0.426109	0.408685	0.537368	0.384657	0.554808	0.53753	0.51144	0.53608	0.391588	0.362575	0.852966	0.678564	0.394702	0.337401	0.372042	0.380273	0.448548	0.66987	0.491115	0.509627	0.471996	0.860271	0.648331	0.760968	0.654065	0.474233	0.822862	0.767167	0.641013	0.551343	0.733852	0.409218	0.461906	0.53819	0.409785	0.50457	0.406601	0.447	0.366758	0.375666	0.373912	0.574899	0.378717	0.458742	0.355059	0.352598	0.301473	0.265883	0.220337
25.839	0.416701	0.427967	0.493703	0.3962	0.534668	0.5608	0.521772	0.563076	0.384127	0.349776	0.75712	0.681353	0.386596	0.330788	0.375327	0.376103	0.420137	0.667313	0.458931	0.451625	0.447936	0.79501	0.62736	0.727987	0.613613	0.457263	0.785741	0.694507	0.612908	0.532575	0.779704	0.393019	0.471745	0.520124	0.438241	0.510946	0.415264	0.415089	0.380551	0.411949	0.351599	0.558318	0.358493	0.45578	0.389888	0.328909	0.321106	0.259481	0.212611
26.048	0.414002	0.417858	0.499477	0.400114	0.479	0.518681	0.503958	0.570557	0.381382	0.33184	0.776919	0.668072	0.377181	0.329232	0.369012	0.413589	0.391769	0.659947	0.442409	0.455063	0.437329	0.761951	0.624104	0.735172	0.6384	0.445688	0.775097	0.775272	0.612955	0.492281	0.714935	0.379041	0.438307	0.520164	0.421566	0.487237	0.406953	0.424291	0.348389	0.358001	0.355722	0.559706	0.372381	0.450964	0.358091	0.323523	0.303102	0.245028	0.212195
26.257	0.399295	0.404	0.530282	0.37691	0.502828	0.48069	0.517474	0.554595	0.384869	0.330947	0.767665	0.641695	0.377491	0.334541	0.336224	0.375865	0.398082	0.636762	0.410047	0.454576	0.431543	0.717603	0.629242	0.720146	0.586466	0.469602	0.793152	0.693342	0.634954	0.567532	0.740079	0.404906	0.459139	0.526157	0.435167	0.515315	0.432023	0.41541	0.363787	0.376796	0.358393	0.553829	0.374925	0.44542	0.352721	0.359421	0.320098	0.262907	0.20705
26.466	0.395717	0.406387	0.493584	0.377968	0.532613	0.494548	0.493148	0.546956	0.380132	0.325363	0.812688	0.689613	0.389821	0.33567	0.36039	0.397923	0.399853	0.668039	0.462182	0.451434	0.477909	0.870076	0.611882	0.698947	0.586229	0.449456	0.83069	0.71001	0.685719	0.515998	0.759438	0.370567	0.445297	0.529636	0.455194	0.477326	0.413521	0.431923	0.389088	0.349266	0.344257	0.54419	0.362354	0.445794	0.337857	0.357348	0.319132	0.240596	0.204861
26.676	0.40242	0.405276	0.513697	0.377721	0.526444	0.506682	0.473162	0.553917	0.37028	0.345709	0.726865	0.67916	0.399182	0.353834	0.361655	0.386578	0.405522	0.655053	0.434955	0.467213	0.436487	0.777667	0.618517	0.716179	0.599496	0.453725	0.802107	0.754701	0.669207	0.564515	0.792003	0.39344	0.438603	0.53526	0.423354	0.472882	0.404505	0.399787	0.315888	0.352931	0.359069	0.540933	0.377255	0.453442	0.365265	0.335037	0.313188	0.239932	0.191232
26.885	0.397717	0.445426	0.535518	0.388875	0.518182	0.488536	0.479962	0.521103	0.380972	0.340328	0.757583	0.663848	0.372281	0.295708	0.344717	0.357117	0.384145	0.623918	0.401748	0.447638	0.403119	0.85719	0.614381	0.728431	0.538635	0.428277	0.774534	0.716143	0.609716	0.529989	0.7656	0.370473	0.435317	0.50958	0.423007	0.483423	0.397183	0.414367	0.372214	0.396772	0.34964	0.550481	0.372178	0.439522	0.353599	0.335164	0.278304	0.237249	0.201768
27.094	0.412502	0.433283	0.472969	0.3871	0.485824	0.493948	0.47076	0.533658	0.368889	0.308225	0.74791	0.637524	0.359187	0.317019	0.340666	0.377867	0.401666	0.628677	0.420384	0.456564	0.448894	0.864881	0.593317	0.68762	0.525759	0.39367	0.746236	0.697273	0.656949	0.505268	0.719172	0.369878	0.427669	0.494912	0.418366	0.48815	0.394532	0.394705	0.35494	0.364128	0.341162	0.541236	0.369182	0.441767	0.34846	0.306729	0.301641	0.242154	0.192086
27.303	0.382874	0.43373	0.453679	0.371033	0.498855	0.531132	0.483785	0.509437	0.365216	0.317384	0.662577	0.649696	0.355613	0.316896	0.343493	0.34518	0.388584	0.630803	0.398899	0.453756	0.427398	0.828151	0.595963	0.686859	0.556785	0.472514	0.777231	0.656287	0.629324	0.53494	0.681492	0.380008	0.421688	0.499782	0.381861	0.461326	0.411149	0.411923	0.336439	0.320143	0.329078	0.536143	0.36119	0.453708	0.342756	0.317951	0.311453	0.253575	0.184804
27.512	0.39618	0.399246	0.498332	0.37221	0.471079	0.482229	0.514706	0.541862	0.378968	0.323378	0.67532	0.627324	0.359621	0.30795	0.320385	0.389863	0.358124	0.605017	0.381647	0.40019	0.386723	0.763097	0.603095	0.684011	0.578243	0.464028	0.771355	0.695187	0.605962	0.517751	0.708448	0.366772	0.420095	0.547563	0.409179	0.48049	0.379894	0.39347	0.359991	0.325626	0.358836	0.551012	0.35803	0.431202	0.348894	0.321196	0.313245	0.221133	0.187785
27.722	0.385182	0.386105	0.502682	0.355606	0.48764	0.500328	0.486566	0.516423	0.343836	0.310672	0.78689	0.617081	0.371187	0.319239	0.36503	0.334248	0.380998	0.587563	0.385486	0.434851	0.415141	0.781395	0.55361	0.676611	0.522889	0.440369	0.792972	0.674041	0.559526	0.501982	0.680022	0.346574	0.436297	0.47424	0.41514	0.459701	0.386417	0.414298	0.333188	0.350845	0.324785	0.521516	0.338476	0.433191	0.339026	0.329304	0.310566	0.242395	0.185549
27.931	0.370241	0.395997	0.494903	0.367943	0.484609	0.494782	0.504489	0.518705	0.349898	0.330186	0.714275	0.612273	0.368759	0.32605	0.326718	0.365261	0.374229	0.603482	0.396728	0.448443	0.411852	0.738141	0.561828	0.671876	0.554242	0.392455	0.73343	0.686943	0.576327	0.49041	0.687713	0.378453	0.41124	0.463493	0.394544	0.4666	0.387599	0.383925	0.367767	0.324759	0.338205	0.530941	0.346526	0.417113	0.326966	0.325393	0.28071	0.242069	0.187412
28.14	0.361673	0.382969	0.453671	0.358367	0.437799	0.430916	0.446131	0.488658	0.355284	0.305149	0.7341	0.632443	0.340946	0.316674	0.324168	0.378297	0.375704	0.582172	0.413707	0.412457	0.424288	0.733563	0.574732	0.652592	0.567086	0.427702	0.714975	0.655371	0.559102	0.491724	0.691864	0.370633	0.427291	0.494135	0.409467	0.458486	0.378999	0.397158	0.374124	0.309027	0.331473	0.535995	0.346159	0.427127	0.322974	0.320526	0.293567	0.232621	0.185811
28.349	0.391977	0.362728	0.457849	0.363158	0.487163	0.479806	0.473678	0.487543	0.359359	0.304257	0.718473	0.621736	0.320465	0.288255	0.293366	0.330941	0.353098	0.570884	0.377713	0.39364	0.396527	0.694049	0.577538	0.640111	0.54467	0.447051	0.718649	0.635873	0.597531	0.454409	0.694952	0.35599	0.425117	0.463243	0.391976	0.467452	0.359768	0.398534	0.316597	0.342965	0.335863	0.548222	0.335937	0.403317	0.337714	0.311746	0.280142	0.230865	0.177034
28.558	0.372528	0.386878	0.443725	0.366539	0.470688	0.471713	0.453141	0.465951	0.350414	0.314936	0.6604	0.625349	0.360799	0.298462	0.313812	0.325807	0.392803	0.582152	0.384108	0.40972	0.410617	0.701094	0.575162	0.662816	0.523705	0.383617	0.73935	0.632723	0.585284	0.444751	0.704465	0.374448	0.420554	0.477558	0.38046	0.448177	0.342044	0.39911	0.308816	0.290894	0.337191	0.512902	0.33121	0.418761	0.324278	0.286228	0.27991	0.233931	0.172546
28.767	0.366999	0.390492	0.449324	0.352356	0.433412	0.450037	0.444731	0.487798	0.323632	0.288136	0.68048	0.616133	0.354581	0.294024	0.294853	0.362734	0.344621	0.541896	0.375137	0.388402	0.385532	0.674884	0.557276	0.640506	0.491087	0.427107	0.722878	0.659071	0.566313	0.443933	0.699091	0.338025	0.410573	0.484426	0.430287	0.427074	0.37819	0.405772	0.326244	0.349822	0.326305	0.518575	0.344687	0.424082	0.30895	0.294244	0.268002	0.217994	0.179112
28.977	0.357539	0.374041	0.438749	0.349897	0.431212	0.45329	0.441405	0.484846	0.329654	0.285677	0.584573	0.587105	0.33462	0.311031	0.323905	0.354562	0.32831	0.556165	0.373138	0.385932	0.385107	0.597374	0.563169	0.630937	0.478125	0.363049	0.72944	0.698937	0.577232	0.479735	0.695569	0.367509	0.410857	0.474323	0.382444	0.48142	0.394173	0.390386	0.323087	0.323235	0.30994	0.503354	0.333439	0.423954	0.318649	0.297057	0.270674	0.200523	0.175827
29.186	0.352097	0.365158	0.462436	0.336553	0.423329	0.471506	0.451028	0.459524	0.340505	0.283295	0.718472	0.599819	0.310417	0.278799	0.311896	0.321807	0.314698	0.529321	0.322138	0.357816	0.385375	0.670549	0.555557	0.600437	0.5232	0.41706	0.711665	0.657012	0.512918	0.453074	0.631944	0.346201	0.423235	0.4752	0.353695	0.452145	0.349013	0.35274	0.315526	0.330735	0.328817	0.485244	0.334177	0.402624	0.296387	0.308338	0.265214	0.221173	0.158636
29.395	0.356863	0.372788	0.475417	0.322107	0.429794	0.480303	0.464946	0.478361	0.331153	0.269603	0.683746	0.577132	0.346359	0.281895	0.322735	0.345501	0.345655	0.542748	0.343215	0.390893	0.379919	0.604789	0.52337	0.597148	0.50396	0.397603	0.689465	0.654263	0.621988	0.483442	0.651782	0.33903	0.411278	0.501098	0.3874	0.447606	0.392647	0.398913	0.32667	0.342302	0.294627	0.496214	0.340342	0.403741	0.322913	0.291261	0.262693	0.213608	0.17603
29.604	0.353087	0.352703	0.408055	0.330011	0.409069	0.436256	0.41561	0.464307	0.325634	0.268852	0.724214	0.561664	0.298726	0.284554	0.301781	0.324947	0.329868	0.54027	0.380353	0.393659	0.386283	0.616619	0.503721	0.58694	0.573796	0.44027	0.651138	0.642191	0.568371	0.467759	0.69007	0.337812	0.408303	0.464077	0.379909	0.434544	0.335053	0.346031	0.299089	0.312546	0.330406	0.477249	0.304524	0.395795	0.313315	0.284422	0.255714	0.213454	0.161988
29.813	0.349415	0.355074	0.449992	0.340771	0.479204	0.455619	0.396024	0.479937	0.336702	0.274791	0.732679	0.587802	0.3144	0.289368	0.306098	0.345512	0.369445	0.513446	0.355831	0.407044	0.35606	0.694074	0.501584	0.602467	0.479562	0.388717	0.69164	0.656882	0.57901	0.440213	0.677302	0.360298	0.395308	0.475945	0.384751	0.442755	0.356332	0.355724	0.331026	0.318746	0.302653	0.473012	0.315449	0.362528	0.299559	0.2987	0.26303	0.213203	0.167643
30.023	0.350185	0.349182	0.419339	0.325661	0.38775	0.44869	0.415969	0.433796	0.313711	0.264667	0.609462	0.529313	0.292912	0.257401	0.286884	0.320132	0.327945	0.493877	0.327648	0.337103	0.367483	0.698459	0.516486	0.593151	0.513954	0.401174	0.659992	0.647004	0.487377	0.438949	0.680231	0.325969	0.386694	0.462149	0.347246	0.471414	0.342442	0.388336	0.314133	0.312309	0.293511	0.468885	0.308537	0.38731	0.312035	0.26676	0.24017	0.209152	0.155007
30.232	0.339641	0.364612	0.408574	0.299181	0.419691	0.411935	0.391989	0.46932	0.320814	0.275554	0.705931	0.559339	0.304708	0.258291	0.272445	0.303062	0.305177	0.498098	0.288589	0.332054	0.373599	0.640947	0.497224	0.589632	0.534952	0.411679	0.683476	0.644546	0.542269	0.437089	0.645067	0.330079	0.373995	0.442631	0.373624	0.425191	0.39536	0.355076	0.305234	0.278769	0.30224	0.468299	0.306586	0.364858	0.298185	0.283732	0.244512	0.207567	0.165421
30.441	0.347333	0.33089	0.427571	0.32074	0.400085	0.447229	0.412423	0.452159	0.314197	0.261728	0.637565	0.551236	0.333783	0.266585	0.2985	0.317184	0.31804	0.48925	0.332173	0.355685	0.353838	0.707735	0.472945	0.563675	0.49995	0.366056	0.669893	0.580673	0.503382	0.401559	0.653073	0.319698	0.388113	0.430725	0.374847	0.425958	0.344797	0.330721	0.309669	0.303299	0.261189	0.455931	0.29444	0.369502	0.284093	0.282705	0.245893	0.206118	0.147807
30.65	0.309607	0.342774	0.418439	0.320004	0.364532	0.447687	0.385455	0.432185	0.310409	0.265741	0.675406	0.553813	0.291496	0.258031	0.28	0.326256	0.297506	0.470806	0.294495	0.33284	0.370579	0.548732	0.470662	0.547159	0.493439	0.396911	0.668598	0.61819	0.528837	0.463941	0.625999	0.320672	0.367188	0.412013	0.309389	0.402003	0.329601	0.343917	0.276335	0.275906	0.277266	0.439406	0.308805	0.382238	0.314363	0.262909	0.243717	0.205162	0.151803
30.859	0.34561	0.341653	0.421325	0.309922	0.407428	0.416201	0.378703	0.455702	0.312067	0.258565	0.595273	0.538558	0.269013	0.250555	0.28359	0.291407	0.307837	0.484533	0.320921	0.366453	0.32398	0.592063	0.48773	0.557803	0.44557	0.386935	0.699483	0.59085	0.533715	0.347849	0.646243	0.307573	0.376309	0.414007	0.316134	0.399214	0.334859	0.344186	0.27278	0.308251	0.277609	0.435518	0.289672	0.362574	0.284309	0.281255	0.265549	0.198922	0.143933
31.068	0.341805	0.348622	0.412986	0.311322	0.415236	0.411809	0.394767	0.421026	0.315191	0.249557	0.598245	0.524663	0.30087	0.263738	0.261153	0.299757	0.299558	0.470485	0.271197	0.352864	0.35862	0.63987	0.478778	0.534828	0.462074	0.369141	0.69271	0.569338	0.534489	0.37909	0.641269	0.318436	0.371107	0.422371	0.364821	0.400598	0.338766	0.375134	0.26395	0.284921	0.269288	0.449268	0.291854	0.348637	0.291514	0.253828	0.237322	0.192595	0.145716
31.278	0.326779	0.31823	0.440581	0.298847	0.402828	0.393477	0.421805	0.425092	0.297684	0.24001	0.672107	0.540883	0.271069	0.236728	0.288494	0.277033	0.263654	0.450844	0.279767	0.322676	0.346031	0.54618	0.495685	0.566787	0.497925	0.376898	0.634694	0.57501	0.483228	0.406929	0.64019	0.299938	0.382775	0.440949	0.36357	0.386223	0.357137	0.353749	0.286459	0.284324	0.271395	0.429807	0.302699	0.357675	0.284786	0.248363	0.255651	0.181605	0.13427
31.487	0.312166	0.345355	0.42185	0.298514	0.380731	0.410776	0.418041	0.429146	0.292998	0.234173	0.626726	0.533349	0.288012	0.252276	0.278034	0.284649	0.293668	0.456305	0.253414	0.364812	0.330135	0.467773	0.468499	0.536172	0.491279	0.401821	0.674165	0.591997	0.495101	0.428045	0.600376	0.292765	0.3695	0.393711	0.349994	0.415232	0.340783	0.343933	0.286468	0.333463	0.27705	0.435632	0.276802	0.342437	0.282677	0.262229	0.219944	0.179128	0.133278
31.696	0.318521	0.320189	0.360839	0.301089	0.372913	0.408668	0.418852	0.408497	0.310823	0.223502	0.563981	0.485667	0.288791	0.255829	0.253874	0.280143	0.272069	0.453451	0.268874	0.336512	0.347724	0.616873	0.462479	0.545767	0.444025	0.357143	0.61376	0.592641	0.454213	0.412466	0.588696	0.317162	0.362811	0.405353	0.329902	0.419573	0.290532	0.303651	0.25922	0.303055	0.261811	0.423374	0.27349	0.329484	0.263672	0.258911	0.222012	0.168162	0.135575
31.905	0.316208	0.317818	0.347719	0.277623	0.354928	0.367852	0.342633	0.368477	0.282857	0.212783	0.515827	0.509351	0.286265	0.237692	0.265221	0.297242	0.305062	0.450688	0.271053	0.306353	0.339023	0.583306	0.450856	0.520127	0.420272	0.333154	0.61663	0.570501	0.473781	0.363827	0.61176	0.296871	0.359875	0.420416	0.371744	0.393481	0.308764	0.329216	0.261072	0.272232	0.271961	0.431669	0.27685	0.349743	0.271775	0.265154	0.238614	0.170392	0.12741
32.114	0.306056	0.307987	0.378091	0.300641	0.353626	0.41085	0.37405	0.413963	0.300436	0.232399	0.594133	0.511103	0.283642	0.229551	0.253341	0.259976	0.270883	0.401645	0.263984	0.316341	0.281479	0.524851	0.429965	0.507193	0.438569	0.335995	0.619889	0.562718	0.48674	0.409039	0.6505	0.296473	0.336581	0.372538	0.354742	0.372282	0.296708	0.319281	0.253716	0.289254	0.27543	0.431982	0.293261	0.338148	0.262728	0.264022	0.222319	0.18282	0.121932
32.324	0.296164	0.302927	0.367833	0.28654	0.354393	0.367806	0.375939	0.442489	0.275634	0.233365	0.605811	0.50365	0.281285	0.261652	0.261926	0.290366	0.268215	0.42886	0.257672	0.312442	0.320008	0.40288	0.430781	0.53207	0.433033	0.35466	0.651425	0.57158	0.46297	0.348535	0.551061	0.283675	0.321006	0.405166	0.352572	0.425576	0.331521	0.311679	0.26971	0.260151	0.247374	0.422229	0.279722	0.318083	0.271646	0.249636	0.197704	0.165171	0.126687
32.533	0.311351	0.31055	0.325632	0.278491	0.365638	0.407525	0.349047	0.387968	0.275899	0.217253	0.529993	0.457352	0.255128	0.23841	0.239639	0.282334	0.298154	0.426934	0.275735	0.318058	0.329027	0.570601	0.444437	0.476083	0.431889	0.348339	0.586217	0.54878	0.491756	0.344736	0.573313	0.28606	0.339889	0.4062	0.339568	0.398735	0.285845	0.329731	0.282378	0.268151	0.275583	0.408254	0.275604	0.338276	0.246726	0.249925	0.226185	0.161382	0.122581
32.742	0.301785	0.300465	0.377873	0.272549	0.346021	0.385535	0.342239	0.393127	0.292738	0.205752	0.58184	0.488482	0.245037	0.219101	0.225913	0.28283	0.295555	0.407674	0.315757	0.318879	0.305205	0.503578	0.433321	0.488632	0.448775	0.322852	0.612715	0.523458	0.481545	0.374488	0.592404	0.297392	0.350046	0.425411	0.358845	0.407257	0.315463	0.303794	0.258735	0.284962	0.258604	0.404134	0.264131	0.314807	0.263048	0.236612	0.219254	0.175924	0.124555
32.951	0.299751	0.322644	0.377898	0.273854	0.312187	0.352558	0.347131	0.415898	0.262862	0.203253	0.538528	0.485086	0.272743	0.227225	0.243859	0.25111	0.270555	0.418029	0.23663	0.300136	0.261576	0.485553	0.431847	0.480657	0.39493	0.332087	0.584697	0.530894	0.451376	0.342004	0.574598	0.280174	0.374607	0.405783	0.326055	0.364201	0.28327	0.317839	0.239008	0.285261	0.259237	0.373246	0.25012	0.315691	0.247973	0.225617	0.191295	0.174477	0.115159
33.16	0.3071	0.314429	0.321896	0.270137	0.332293	0.37591	0.344391	0.388047	0.277393	0.217327	0.483668	0.46942	0.252781	0.220335	0.24801	0.277191	0.269382	0.411422	0.217182	0.300842	0.297114	0.381097	0.436829	0.48954	0.415836	0.32426	0.594053	0.568388	0.438791	0.358041	0.576478	0.272461	0.340398	0.400614	0.351056	0.315941	0.275772	0.328286	0.22232	0.255182	0.240286	0.389275	0.254793	0.329333	0.245527	0.235329	0.194904	0.157258	0.116995
33.369	0.286654	0.295382	0.308173	0.275085	0.325991	0.338664	0.328618	0.339005	0.264089	0.187618	0.538573	0.459944	0.224991	0.218772	0.237391	0.242994	0.273704	0.424719	0.237759	0.313309	0.307647	0.529694	0.392549	0.458379	0.423037	0.322723	0.568962	0.505065	0.454647	0.386924	0.601178	0.286363	0.321282	0.388134	0.327646	0.368428	0.298657	0.313228	0.244639	0.259856	0.252561	0.388968	0.232223	0.307324	0.236232	0.219935	0.21884	0.165795	0.111989
33.579	0.267446	0.264426	0.3479	0.257834	0.333875	0.365281	0.322771	0.327084	0.270867	0.187996	0.529659	0.461355	0.225286	0.211522	0.224468	0.249403	0.2403	0.389808	0.22742	0.264106	0.268964	0.534869	0.387211	0.460613	0.399213	0.343153	0.61901	0.529647	0.415787	0.375936	0.53667	0.26432	0.330326	0.363462	0.331762	0.370696	0.293488	0.276789	0.217097	0.254274	0.233976	0.379668	0.262092	0.296768	0.233005	0.227035	0.185283	0.146112	0.115484
33.788	0.2995	0.278627	0.343726	0.250279	0.353432	0.350141	0.356685	0.371981	0.263891	0.177317	0.584431	0.47315	0.222934	0.21303	0.224288	0.24955	0.255905	0.374623	0.210946	0.28526	0.310192	0.486055	0.383114	0.473957	0.364643	0.334508	0.563333	0.532019	0.433487	0.370055	0.572418	0.264647	0.343904	0.374148	0.321574	0.385406	0.295561	0.286521	0.245889	0.256984	0.219692	0.391133	0.249224	0.310253	0.245732	0.224486	0.192098	0.137772	0.0986048
33.997	0.274671	0.304567	0.340562	0.260031	0.333689	0.352867	0.315664	0.36844	0.257929	0.172503	0.506725	0.443932	0.238843	0.220371	0.247574	0.260922	0.266004	0.368463	0.158835	0.285795	0.285302	0.377665	0.384394	0.435989	0.415817	0.293577	0.519022	0.475369	0.422358	0.348956	0.556995	0.245731	0.322952	0.393885	0.335445	0.400374	0.292249	0.313068	0.26345	0.221094	0.22564	0.36574	0.21243	0.292334	0.226273	0.238448	0.195484	0.142159	0.107642
34.206	0.266937	0.276465	0.316366	0.260606	0.320851	0.33416	0.333622	0.395428	0.248709	0.173277	0.513226	0.441958	0.230338	0.201612	0.249758	0.24893	0.238289	0.383173	0.229382	0.278717	0.275814	0.441433	0.387624	0.446151	0.403907	0.331353	0.602556	0.540568	0.435368	0.380623	0.564742	0.266506	0.334934	0.394836	0.320508	0.378266	0.290493	0.305766	0.296508	0.23932	0.212635	0.372638	0.243169	0.279536	0.23008	0.229929	0.19751	0.168414	0.104728
34.415	0.269523	0.276165	0.304276	0.24871	0.323819	0.338441	0.294209	0.316182	0.252653	0.171505	0.492674	0.432632	0.226522	0.187904	0.206273	0.233645	0.243303	0.377715	0.179919	0.201475	0.266482	0.405257	0.390188	0.455396	0.363378	0.28761	0.541766	0.534572	0.408468	0.341501	0.557446	0.260367	0.308605	0.367371	0.301067	0.329697	0.294843	0.269876	0.264712	0.223143	0.216164	0.352689	0.219627	0.265663	0.230133	0.207491	0.183964	0.134867	0.103554
34.625	0.259726	0.275244	0.316776	0.242705	0.278768	0.346789	0.292596	0.352322	0.249286	0.17189	0.428238	0.418201	0.226673	0.21489	0.219996	0.233494	0.229594	0.366075	0.198034	0.256933	0.264896	0.377286	0.385847	0.423767	0.407278	0.287656	0.562131	0.566991	0.436564	0.345057	0.548354	0.250067	0.307461	0.359715	0.310957	0.367655	0.285349	0.294664	0.246689	0.230997	0.215459	0.365616	0.225192	0.293274	0.225324	0.213659	0.174148	0.153318	0.103722
34.834	0.270354	0.264838	0.322455	0.237572	0.300452	0.344448	0.292316	0.343785	0.245099	0.161278	0.472897	0.406951	0.205055	0.195978	0.201735	0.212221	0.223763	0.34489	0.186381	0.234894	0.256837	0.454664	0.388007	0.42919	0.420674	0.311636	0.58628	0.518198	0.410986	0.321539	0.520713	0.244517	0.303355	0.390683	0.288084	0.366361	0.270753	0.279383	0.239686	0.244744	0.204901	0.356566	0.237115	0.282429	0.228649	0.199058	0.174603	0.132819	0.0941936
35.043	0.247799	0.267848	0.300844	0.232912	0.293049	0.366046	0.276328	0.370085	0.247988	0.148629	0.534588	0.406816	0.222893	0.196099	0.205434	0.239011	0.219719	0.344649	0.220524	0.237458	0.252299	0.322701	0.376746	0.389298	0.402153	0.311688	0.589296	0.525967	0.41589	0.361171	0.566857	0.237676	0.28191	0.33499	0.267981	0.323522	0.257344	0.26482	0.214039	0.245066	0.22818	0.339018	0.21241	0.272732	0.213087	0.198584	0.186181	0.127989	0.0974718
35.252	0.243238	0.258162	0.3104	0.232518	0.276746	0.335227	0.323642	0.335975	0.222982	0.161957	0.444703	0.412545	0.204865	0.199482	0.216275	0.208502	0.201795	0.363196	0.213394	0.281184	0.277074	0.462511	0.3749	0.410288	0.375555	0.289524	0.507939	0.498476	0.387055	0.311595	0.557606	0.264977	0.306086	0.386692	0.280786	0.369669	0.262693	0.300917	0.256471	0.241807	0.190138	0.317812	0.224469	0.265699	0.2085	0.211541	0.177339	0.136262	0.0946516
35.461	0.258354	0.259863	0.302958	0.230004	0.276065	0.30834	0.271153	0.291531	0.235854	0.147251	0.559429	0.380401	0.186418	0.185431	0.208095	0.204766	0.244426	0.345777	0.201888	0.27086	0.245362	0.419496	0.371486	0.378786	0.334149	0.266343	0.559163	0.470689	0.35335	0.313181	0.53222	0.236444	0.290951	0.390176	0.281292	0.350212	0.275012	0.269617	0.22238	0.200809	0.208246	0.372497	0.226545	0.268903	0.198617	0.190562	0.148394	0.146597	0.0893173
35.67	0.245297	0.2889	0.305948	0.216389	0.310702	0.33208	0.299253	0.304553	0.209142	0.140171	0.455531	0.389704	0.191566	0.179487	0.205804	0.234742	0.20909	0.324803	0.177066	0.213291	0.247679	0.340458	0.360504	0.433181	0.428723	0.294686	0.524859	0.485153	0.40347	0.341574	0.549392	0.230686	0.314236	0.340486	0.274246	0.330648	0.276919	0.271079	0.257902	0.235934	0.229312	0.338722	0.204124	0.258647	0.22364	0.204384	0.164762	0.131037	0.0940946
35.88	0.224504	0.275552	0.303728	0.239404	0.274072	0.304018	0.271306	0.317515	0.231397	0.150174	0.502399	0.3892	0.208434	0.190119	0.167814	0.204495	0.206046	0.326693	0.187375	0.211426	0.23537	0.404734	0.344654	0.383866	0.40022	0.295269	0.544525	0.477763	0.379722	0.34517	0.5627	0.212668	0.310055	0.317519	0.269383	0.328613	0.242695	0.263596	0.218346	0.201305	0.190894	0.316853	0.201624	0.243928	0.19688	0.188816	0.169546	0.132038	0.0884855
36.089	0.239303	0.227014	0.28588	0.215157	0.2705	0.327441	0.297964	0.329535	0.219326	0.159506	0.443634	0.398985	0.211578	0.196122	0.204364	0.205291	0.212283	0.282414	0.146357	0.208537	0.218757	0.358055	0.329038	0.371685	0.365269	0.278419	0.544355	0.495436	0.420688	0.362747	0.542028	0.232105	0.275128	0.331359	0.268196	0.341653	0.25469	0.248032	0.2301	0.229394	0.190981	0.329519	0.234241	0.242824	0.213181	0.179541	0.135066	0.147074	0.0915577
36.298	0.228777	0.220346	0.307563	0.214958	0.234792	0.269872	0.286375	0.322183	0.207434	0.129687	0.509358	0.365625	0.180616	0.182873	0.181731	0.188082	0.184853	0.32685	0.16038	0.257688	0.236034	0.423663	0.350549	0.349252	0.367288	0.268254	0.525197	0.468369	0.387724	0.333831	0.524086	0.241949	0.285218	0.368822	0.305325	0.336699	0.22423	0.258333	0.212604	0.220232	0.178959	0.30568	0.213006	0.23293	0.195227	0.174114	0.155831	0.11704	0.0779745
36.507	0.217946	0.23637	0.247695	0.228614	0.233483	0.300721	0.26636	0.3289	0.223506	0.12108	0.363539	0.365585	0.196785	0.179803	0.184515	0.206506	0.248706	0.331179	0.206278	0.243231	0.243134	0.430332	0.31427	0.35521	0.407357	0.28866	0.550058	0.515529	0.411807	0.374709	0.527816	0.214075	0.25537	0.300133	0.281291	0.327954	0.252953	0.278881	0.209315	0.209385	0.178717	0.328549	0.216255	0.25788	0.183667	0.171805	0.155397	0.109241	0.0812831
36.716	0.238008	0.232143	0.272397	0.219574	0.253507	0.288217	0.24427	0.301564	0.205904	0.102493	0.446185	0.344016	0.177959	0.150047	0.154131	0.150451	0.193454	0.327412	0.169134	0.209807	0.223621	0.326425	0.322166	0.359203	0.30097	0.235012	0.503145	0.47387	0.354728	0.312786	0.512638	0.234305	0.291453	0.365504	0.281416	0.332756	0.242289	0.269818	0.180143	0.192433	0.191748	0.303741	0.183905	0.247956	0.180121	0.160202	0.139773	0.124271	0.078299
36.926	0.221222	0.245292	0.277929	0.204453	0.272661	0.291017	0.270995	0.273951	0.206626	0.109084	0.40069	0.394313	0.172811	0.151898	0.167277	0.199909	0.214973	0.303814	0.158293	0.193345	0.183118	0.337009	0.354768	0.326781	0.255679	0.232611	0.464589	0.452171	0.349764	0.259244	0.491057	0.236313	0.265414	0.303765	0.269568	0.334299	0.257332	0.25175	0.193692	0.232528	0.16901	0.296638	0.196832	0.229791	0.191664	0.163882	0.151506	0.101595	0.0771232
37.135	0.231213	0.230146	0.269964	0.22453	0.22623	0.240416	0.263382	0.305027	0.203102	0.115556	0.414022	0.326285	0.154696	0.142427	0.176593	0.183945	0.200847	0.314968	0.134139	0.202448	0.225814	0.359585	0.325685	0.332711	0.303654	0.213153	0.468215	0.471063	0.368652	0.322094	0.503984	0.21882	0.257827	0.323611	0.289943	0.310897	0.238733	0.243892	0.20212	0.200304	0.17272	0.277326	0.177144	0.241212	0.183315	0.165113	0.158817	0.124255	0.0762489
37.344	0.237006	0.226982	0.245748	0.195014	0.259094	0.312901	0.216781	0.286706	0.204565	0.107839	0.448896	0.34583	0.179574	0.167876	0.181066	0.193052	0.186967	0.280972	0.142319	0.19282	0.252994	0.33469	0.325268	0.346994	0.343478	0.282168	0.51274	0.457272	0.417364	0.318021	0.524778	0.184354	0.265782	0.30168	0.256588	0.332785	0.245612	0.260759	0.20641	0.209929	0.155957	0.280889	0.194736	0.231065	0.18468	0.145312	0.12207	0.124792	0.0844821
37.553	0.219301	0.222851	0.24505	0.194919	0.211757	0.236836	0.236692	0.298285	0.189234	0.101636	0.418451	0.358327	0.184617	0.150375	0.167194	0.194286	0.185341	0.328561	0.142891	0.210097	0.196996	0.310942	0.300864	0.327669	0.304492	0.229295	0.471634	0.447014	0.315014	0.263381	0.487221	0.192546	0.238884	0.317109	0.240584	0.343579	0.240272	0.24192	0.2179	0.196112	0.169973	0.280695	0.173183	0.218584	0.182909	0.159496	0.147516	0.0985471	0.0683532
37.762	0.206617	0.216548	0.278164	0.203319	0.246584	0.29088	0.249769	0.256435	0.189244	0.0862616	0.413685	0.354872	0.158269	0.1598	0.146151	0.168253	0.162748	0.292403	0.115719	0.174536	0.156803	0.304885	0.324567	0.327818	0.310134	0.243356	0.490375	0.453946	0.412219	0.28809	0.504204	0.203254	0.254663	0.32402	0.223233	0.298187	0.22119	0.222779	0.190534	0.19889	0.172665	0.254798	0.19223	0.217045	0.174553	0.152147	0.158418	0.112358	0.062209
37.971	0.207226	0.223794	0.235478	0.187554	0.192034	0.253129	0.236525	0.261166	0.212699	0.0890541	0.484066	0.343927	0.186177	0.166148	0.182801	0.164985	0.184161	0.27716	0.135024	0.168561	0.153529	0.287813	0.298102	0.317591	0.322829	0.216045	0.482632	0.417298	0.355939	0.293956	0.476453	0.198359	0.253661	0.297306	0.229615	0.28874	0.231978	0.257523	0.183767	0.195618	0.168756	0.267982	0.168997	0.218075	0.16424	0.160724	0.143592	0.134273	0.0658603
38.181	0.203702	0.219753	0.177413	0.181616	0.211267	0.250423	0.250182	0.271227	0.183873	0.086606	0.405842	0.336935	0.165755	0.14053	0.174316	0.176165	0.150862	0.261445	0.111309	0.189631	0.180823	0.241848	0.279044	0.311787	0.290024	0.205503	0.447519	0.446447	0.364131	0.276195	0.504334	0.185403	0.232801	0.291438	0.242366	0.270667	0.216738	0.236071	0.19909	0.190367	0.139766	0.24068	0.185671	0.204128	0.155062	0.157195	0.149487	0.0948104	0.061133
38.39	0.21397	0.192514	0.205074	0.208604	0.226459	0.283358	0.213401	0.232332	0.180294	0.0940937	0.313266	0.331579	0.159297	0.126117	0.124817	0.125051	0.167694	0.291525	0.122734	0.180347	0.192465	0.267224	0.301942	0.297817	0.373187	0.216371	0.498893	0.384479	0.386986	0.288634	0.513301	0.197293	0.235649	0.276331	0.253895	0.286933	0.197156	0.240081	0.16936	0.179309	0.159894	0.24813	0.17043	0.20151	0.147923	0.157757	0.111308	0.114098	0.0646664
38.599	0.184501	0.214384	0.247453	0.167814	0.197482	0.259499	0.244754	0.289146	0.165106	0.0715391	0.349587	0.294873	0.136829	0.132192	0.133007	0.159028	0.150529	0.290801	0.115064	0.173209	0.151051	0.260903	0.291171	0.323471	0.33009	0.239197	0.435374	0.42532	0.335452	0.25824	0.457336	0.191903	0.253272	0.276477	0.228499	0.258671	0.19427	0.234803	0.165441	0.190088	0.134074	0.247037	0.175755	0.200718	0.15999	0.142633	0.121796	0.0896988	0.0636396
38.808	0.178861	0.238274	0.197622	0.18213	0.202187	0.240413	0.232021	0.244358	0.172077	0.0781603	0.311408	0.31067	0.158133	0.127461	0.142911	0.165062	0.138688	0.285664	0.062717	0.162133	0.170335	0.325624	0.279475	0.290944	0.287617	0.18545	0.440734	0.404514	0.312794	0.26349	0.41591	0.188302	0.245787	0.251068	0.212964	0.267772	0.218368	0.201359	0.169835	0.179282	0.15624	0.254504	0.186237	0.19722	0.162579	0.148346	0.114392	0.116544	0.0660679
39.017	0.19348	0.191767	0.225157	0.163051	0.185666	0.249782	0.223371	0.245434	0.172519	0.0621121	0.369614	0.30703	0.125498	0.114433	0.154366	0.155803	0.135259	0.294725	0.0980618	0.161702	0.188531	0.219346	0.27331	0.27602	0.265494	0.220141	0.435881	0.435901	0.327197	0.259762	0.430873	0.184719	0.246271	0.264591	0.217958	0.261694	0.213726	0.224376	0.185253	0.175899	0.151506	0.242129	0.168535	0.176322	0.158895	0.132971	0.100516	0.0966059	0.0512318
39.226	0.194046	0.197826	0.231031	0.160051	0.144621	0.213969	0.233749	0.228595	0.168008	0.0608817	0.386953	0.33714	0.115989	0.132271	0.154557	0.11529	0.141473	0.264486	0.0893507	0.132867	0.144783	0.247959	0.241964	0.283735	0.311894	0.241797	0.432541	0.400898	0.319454	0.266526	0.419051	0.16793	0.206756	0.246662	0.238527	0.293113	0.199596	0.205642	0.182524	0.174294	0.170987	0.248648	0.170203	0.179552	0.15551	0.126073	0.0810627	0.120488	0.0638571
39.436	0.194325	0.219371	0.215696	0.169611	0.170354	0.237352	0.223119	0.234611	0.168957	0.0705253	0.324246	0.33796	0.131147	0.121005	0.116753	0.112627	0.162573	0.284755	0.0948927	0.158099	0.144375	0.244852	0.255345	0.266109	0.260686	0.189887	0.444206	0.447961	0.309475	0.2488	0.473694	0.173471	0.234533	0.228956	0.184723	0.24261	0.194248	0.191042	0.165134	0.1584	0.14614	0.203423	0.169482	0.177751	0.148545	0.158145	0.117925	0.0740734	0.0607096
39.645	0.170043	0.199581	0.206237	0.162256	0.18751	0.201969	0.191436	0.228388	0.179304	0.0433583	0.412101	0.287061	0.110409	0.122369	0.128167	0.104594	0.12583	0.246915	0.0662016	0.160372	0.175536	0.216078	0.252737	0.275536	0.263795	0.198661	0.458682	0.373018	0.363748	0.25855	0.476001	0.163985	0.212281	0.267594	0.205899	0.255541	0.204481	0.198251	0.145916	0.158018	0.143294	0.21756	0.160106	0.191803	0.140194	0.142363	0.100156	0.0954491	0.0508789
39.854	0.176588	0.164293	0.189992	0.169923	0.150858	0.205041	0.180815	0.217581	0.160243	0.0494793	0.37947	0.295765	0.134785	0.0963033	0.090302	0.126733	0.150413	0.270671	0.113557	0.157778	0.159387	0.273408	0.272646	0.275149	0.263351	0.197228	0.422692	0.405173	0.348077	0.263575	0.464365	0.174444	0.196765	0.264781	0.176899	0.242404	0.176605	0.21064	0.165221	0.165868	0.141291	0.231559	0.158349	0.176469	0.146611	0.0897993	0.0780397	0.104356	0.0546096
40.063	0.205198	0.192368	0.183616	0.161687	0.121521	0.184998	0.247451	0.219579	0.149259	0.0476541	0.381481	0.284225	0.112979	0.119411	0.130073	0.155884	0.159556	0.262228	0.136799	0.145788	0.10827	0.278819	0.267063	0.255559	0.262458	0.223871	0.421054	0.399844	0.337088	0.270394	0.478889	0.141653	0.205615	0.245733	0.229863	0.260856	0.196151	0.180712	0.162282	0.178193	0.14483	0.218717	0.138356	0.163468	0.158772	0.126317	0.0969037	0.075627	0.0497512
40.272	0.166039	0.147567	0.177399	0.160329	0.145336	0.181391	0.179969	0.183245	0.163214	0.0352929	0.326012	0.271371	0.0871857	0.103939	0.117266	0.110628	0.148009	0.253189	0.103973	0.160199	0.153316	0.224397	0.259132	0.238886	0.245123	0.202799	0.437809	0.361862	0.275298	0.218155	0.42383	0.150184	0.20851	0.272787	0.233138	0.287254	0.194136	0.208277	0.159529	0.183092	0.149069	0.225751	0.162354	0.16805	0.138406	0.138841	0.108851	0.0727618	0.0497
40.482	0.171341	0.193866	0.162085	0.151205	0.149256	0.213877	0.167488	0.22486	0.156372	0.0502006	0.346098	0.289575	0.116927	0.122114	0.0969896	0.152739	0.114561	0.277623	0.0484079	0.135081	0.128146	0.17405	0.258888	0.24315	0.28375	0.197106	0.391034	0.368922	0.298231	0.238372	0.414646	0.164004	0.219023	0.227003	0.200743	0.265211	0.165693	0.184274	0.148309	0.127133	0.118092	0.196046	0.143767	0.166616	0.124384	0.147048	0.11931	0.084796	0.0463074
40.691	0.147495	0.172759	0.185037	0.133398	0.142756	0.229775	0.163944	0.164898	0.148927	0.0384994	0.30876	0.232571	0.123331	0.124055	0.101408	0.105119	0.127306	0.26916	0.0789996	0.119565	0.112314	0.241366	0.236616	0.218555	0.218634	0.176957	0.41635	0.381202	0.317404	0.234671	0.446407	0.155047	0.201936	0.220444	0.181184	0.235751	0.153726	0.178121	0.160594	0.139286	0.143166	0.211866	0.14183	0.154733	0.148841	0.127135	0.104445	0.0455263	0.0479945
40.9	0.161612	0.167213	0.216312	0.137543	0.163831	0.18888	0.182465	0.210821	0.14224	0.0393608	0.280508	0.275121	0.0917151	0.104941	0.0966154	0.0929338	0.132094	0.260876	0.0544582	0.106281	0.122977	0.157664	0.227886	0.225677	0.227384	0.192444	0.390766	0.356949	0.33326	0.216408	0.47462	0.154103	0.186669	0.227784	0.221797	0.26096	0.174127	0.170844	0.160386	0.168801	0.140815	0.196008	0.129158	0.158832	0.112718	0.108767	0.0639828	0.0839855	0.0423418
41.109	0.143479	0.153883	0.145868	0.140552	0.141262	0.20584	0.194424	0.197396	0.135309	0.0248648	0.330614	0.284962	0.0974647	0.0800839	0.103568	0.0955027	0.10537	0.239315	0.0317975	0.105613	0.105194	0.222572	0.21233	0.226786	0.299442	0.210301	0.362001	0.393375	0.276561	0.210229	0.425515	0.144358	0.207032	0.224438	0.206134	0.257956	0.189023	0.187372	0.17331	0.160151	0.119941	0.168563	0.141322	0.154748	0.124183	0.118716	0.0770034	0.0719445	0.0486722
41.318	0.138897	0.149144	0.195826	0.133906	0.142492	0.204171	0.142007	0.164444	0.13853	0.0209035	0.33333	0.255552	0.0779347	0.0818227	0.0565576	0.11839	0.126053	0.23341	0.0789807	0.0820218	0.0988058	0.217483	0.203613	0.205774	0.198193	0.187309	0.418686	0.327224	0.280878	0.167223	0.410361	0.139289	0.159738	0.249763	0.195519	0.239439	0.157465	0.173096	0.140045	0.12526	0.113192	0.187769	0.153184	0.156811	0.124679	0.0862716	0.0665849	0.0737398	0.0438584
41.527	0.167566	0.137766	0.172797	0.137778	0.126828	0.189932	0.191151	0.191995	0.128815	0.0282985	0.358161	0.259089	0.11117	0.101499	0.0948689	0.10476	0.118599	0.230788	0.0742452	0.110629	0.109104	0.24655	0.237463	0.24346	0.196547	0.133629	0.39514	0.376699	0.238248	0.164333	0.405059	0.149402	0.198171	0.217768	0.170874	0.212991	0.1993	0.187153	0.139638	0.163783	0.107251	0.165201	0.123884	0.137747	0.110425	0.125719	0.0785081	0.0683054	0.0443446
41.737	0.12655	0.144721	0.166982	0.126188	0.114365	0.170658	0.120831	0.185502	0.123308	0.0142604	0.252794	0.228317	0.0907622	0.0614801	0.0938459	0.0712281	0.140228	0.238205	0.0603297	0.0910275	0.148871	0.18013	0.208006	0.223595	0.216458	0.157519	0.364889	0.313321	0.310871	0.213986	0.397449	0.140344	0.191667	0.207125	0.17334	0.202608	0.13125	0.143306	0.134345	0.132984	0.105153	0.192969	0.116678	0.145081	0.120295	0.106299	0.092926	0.0720106	0.0407207
41.946	0.129723	0.133826	0.153056	0.125339	0.16274	0.175431	0.140722	0.149159	0.125507	0.0167182	0.307629	0.215995	0.0876045	0.0899968	0.0691432	0.0864738	0.113741	0.231069	0.083707	0.118723	0.0986088	0.169497	0.217555	0.19463	0.207891	0.165496	0.364702	0.311762	0.293216	0.233242	0.447092	0.118192	0.172302	0.217157	0.176757	0.150999	0.152765	0.16337	0.133293	0.117579	0.119978	0.158425	0.114197	0.147755	0.109862	0.119556	0.0552801	0.0952702	0.039903
42.155	0.121108	0.117084	0.181056	0.138497	0.121339	0.171152	0.15551	0.157145	0.128338	0.0271297	0.261562	0.217466	0.0956126	0.107271	0.100982	0.0829178	0.122813	0.228141	0.0586963	0.141713	0.109879	0.136952	0.180847	0.195273	0.234785	0.128858	0.372286	0.374914	0.310031	0.234935	0.468439	0.145603	0.171979	0.237284	0.170514	0.226358	0.159461	0.183889	0.123126	0.126022	0.0840413	0.160001	0.102958	0.113299	0.106102	0.114344	0.0757861	0.0795493	0.0313233
42.364	0.132738	0.13206	0.149181	0.115496	0.0914479	0.202489	0.127525	0.129235	0.12784	0.0297649	0.259489	0.227255	0.0924015	0.0982857	0.0773241	0.081561	0.106748	0.236842	0.0558585	0.100329	0.105172	0.164163	0.22349	0.191321	0.242929	0.111241	0.388515	0.382293	0.288271	0.173535	0.444958	0.128891	0.161825	0.17208	0.151955	0.201264	0.160022	0.171439	0.119479	0.125522	0.0972486	0.154599	0.119432	0.145152	0.0990927	0.100173	0.0638499	0.0538906	0.035189
42.573	0.1351	0.125942	0.136084	0.115458	0.102693	0.161985	0.149146	0.185022	0.120635	0.0143235	0.330228	0.243411	0.0794199	0.0791683	0.0949852	0.0791197	0.09307	0.192319	0.0401356	0.0783272	0.0859213	0.167459	0.186928	0.214601	0.22744	0.111347	0.398158	0.365621	0.331371	0.255387	0.431209	0.1434	0.165832	0.189171	0.121563	0.132146	0.148817	0.137821	0.0818828	0.120092	0.093632	0.144879	0.115089	0.129779	0.102334	0.0871187	0.0728205	0.056694	0.0283212
42.783	0.112187	0.110483	0.149923	0.12269	0.094915	0.197871	0.125672	0.147621	0.118253	0.032043	0.33919	0.214202	0.0921231	0.0918838	0.0889734	0.0822099	0.071495	0.235253	0.0439446	0.0863309	0.120061	0.0476554	0.183894	0.175897	0.26166	0.176384	0.360574	0.344341	0.229861	0.205523	0.39378	0.102606	0.156194	0.227592	0.157664	0.158337	0.155559	0.128119	0.105495	0.124365	0.0892243	0.150191	0.0926689	0.114436	0.0797704	0.089122	0.073261	0.0734651	0.0386426
42.992	0.130147	0.129667	0.130406	0.107283	0.0906938	0.167078	0.102436	0.148339	0.111307	0.021458	0.212465	0.222284	0.0715778	0.0533806	0.0782681	0.0992289	0.0881663	0.223765	0.046085	0.0860374	0.0852653	0.157611	0.183414	0.166954	0.201361	0.183248	0.333871	0.35622	0.258015	0.235664	0.382048	0.112711	0.151324	0.186583	0.12527	0.161801	0.147724	0.15182	0.123489	0.161144	0.09701	0.155498	0.0998255	0.113832	0.084922	0.0951207	0.0763391	0.06295	0.0238904
43.201	0.100207	0.11042	0.110613	0.108539	0.0920574	0.169337	0.158125	0.129958	0.12109	0.0203935	0.333119	0.182397	0.0639972	0.0699035	0.067242	0.0900708	0.106886	0.204797	0.0402636	0.0656886	0.116784	0.0672311	0.171339	0.181173	0.207289	0.106385	0.35436	0.292128	0.226228	0.169093	0.399569	0.101047	0.146054	0.175106	0.153104	0.161654	0.113834	0.145947	0.0947003	0.135563	0.0877072	0.123281	0.0881144	0.10869	0.106082	0.0804019	0.0478468	0.0327001	0.0311874
43.41	0.111849	0.105873	0.138245	0.0933293	0.0897108	0.152009	0.113338	0.14028	0.104266	0	0.202207	0.195285	0.0674013	0.0657487	0.0751276	0.07433	0.0875029	0.229342	0.0462145	0.103402	0.0881729	0.169993	0.180561	0.163199	0.208897	0.115182	0.36698	0.333711	0.259338	0.179237	0.412732	0.113926	0.143611	0.194389	0.138202	0.191026	0.13524	0.13689	0.126427	0.113224	0.108355	0.137123	0.110467	0.112469	0.100845	0.0731829	0.0674789	0.0390581	0.0266843
43.619	0.103409	0.119093	0.156964	0.0901416	0.0507369	0.173225	0.141683	0.159979	0.100897	0.00998095	0.239592	0.200934	0.0423482	0.0319551	0.0540261	0.0236917	0.0973081	0.216782	0.0359468	0.0630856	0.0965603	0.120141	0.176454	0.177298	0.188797	0.0904776	0.345603	0.311902	0.241687	0.131579	0.388868	0.104423	0.148684	0.178217	0.139133	0.203473	0.137958	0.136666	0.101945	0.113946	0.078372	0.129395	0.102921	0.105503	0.0838275	0.0816252	0.058687	0.0548575	0.0182617
43.828	0.119867	0.0961687	0.112759	0.0978459	0.0845736	0.159601	0.110046	0.140848	0.0891078	0.0244425	0.272953	0.189258	0.0668085	0.0674695	0.0682354	0.062958	0.108849	0.212963	0.0334097	0.0691187	0.0501415	0.171275	0.168523	0.146399	0.176163	0.14352	0.314844	0.31699	0.234403	0.175751	0.371913	0.09214	0.131455	0.20252	0.130855	0.132316	0.132088	0.119145	0.0790167	0.112851	0.0689623	0.132387	0.090603	0.11501	0.104535	0.10465	0.0660814	0.053744	0.0153078
44.038	0.121555	0.122927	0.100194	0.0855176	0.124341	0.118926	0.0992053	0.140817	0.0865914	0.0236796	0.222404	0.18086	0.059872	0.0603128	0.0584486	0.0292394	0.0899833	0.223898	0.0924649	0.0715283	0.0814646	0.0281378	0.17684	0.176392	0.144311	0.109906	0.393873	0.315207	0.28637	0.185238	0.444513	0.107245	0.141733	0.21026	0.141314	0.13899	0.109274	0.143527	0.0944123	0.115538	0.0589215	0.1126	0.0775046	0.100825	0.0586249	0.0789776	0.0750587	0.0414786	0.0223595
44.247	0.0876155	0.122239	0.0981641	0.0813484	0.0325599	0.142005	0.117333	0.0760867	0.0861119	0.0225536	0.307102	0.176623	0.0376464	0.0694667	0.0406643	0.016028	0.078506	0.23129	0.0312038	0.0445634	0.0832096	0.0931022	0.143684	0.134169	0.172162	0.111924	0.326334	0.320726	0.265743	0.13287	0.355159	0.0942195	0.101735	0.157613	0.133383	0.189301	0.113368	0.10372	0.0953852	0.0682471	0.0772844	0.128475	0.0923135	0.0834073	0.081692	0.0764467	0.0729149	0.047921	0.0103847
44.456	0.0873906	0.0859609	0.120953	0.0792879	0.0659162	0.142833	0.101779	0.0850025	0.0984184	0.0233281	0.156512	0.200003	0.0445488	0.0441005	0.0372046	0.0597367	0.095052	0.231219	0.0269745	0.0814353	0.0814435	0.113917	0.185736	0.151867	0.181845	0.0880969	0.284629	0.299292	0.235382	0.127111	0.35941	0.109308	0.125112	0.155482	0.1165	0.121333	0.123563	0.164647	0.0878043	0.116596	0.0630519	0.130058	0.0753599	0.102127	0.0859702	0.0706065	0.0446541	0.0271723	0.0199098
44.665	0.10883	0.108232	0.0879893	0.0768614	0.0770488	0.122044	0.102534	0.112727	0.0935086	0.0373491	0.26589	0.202211	0.0380346	0.0349722	0.0451313	0.0517822	0.0873232	0.213062	0.0630789	0.0840753	0.0649814	0.0815236	0.164899	0.175967	0.187924	0.103069	0.337063	0.29023	0.156227	0.137238	0.341829	0.100593	0.147457	0.186118	0.108893	0.121881	0.111612	0.112235	0.0799036	0.100869	0.0544524	0.11732	0.0678953	0.0909673	0.086283	0.0528466	0.052593	0.0463858	0.0212525
44.874	0.089016	0.123118	0.115611	0.0880229	0.0458315	0.114852	0.0983448	0.09792	0.0837379	0.0385616	0.172953	0.164308	0.0558348	0.0365007	0.0285704	0.0488818	0.100145	0.210318	0.0737719	0.0891684	0.0653945	0.122388	0.167768	0.136372	0.0726117	0.105946	0.28642	0.288341	0.197138	0.106557	0.337284	0.100406	0.116789	0.149624	0.12141	0.127598	0.136352	0.108912	0.0847781	0.0958726	0.0564825	0.09835	0.0786134	0.0844503	0.0487937	0.0797325	0.0365002	0.0423115	0.0208309
45.084	0.0856125	0.0667016	0.114168	0.0776853	0.0651263	0.105945	0.0756578	0.130891	0.0691231	0.0471888	0.130151	0.178237	0.0386515	0.0487592	0.0541747	0.0648273	0.093775	0.219037	0.0347571	0.0885591	0.0540445	0.126099	0.144527	0.122133	0.157324	0.113704	0.300938	0.328368	0.218682	0.130384	0.355888	0.0723229	0.100216	0.149207	0.0955001	0.12211	0.10815	0.102286	0.0697283	0.0680088	0.0599401	0.0871225	0.0655311	0.0776603	0.0494649	0.0720034	0.0325701	0.0325486	0.0161652
45.293	0.0611106	0.080994	0.117755	0.0703369	0.0709755	0.120487	0.0853551	0.109347	0.0630152	0.0471542	0.217258	0.160983	0.0512941	0.0523664	0.0346772	0.0212811	0.0961689	0.230453	0.0904794	0.0979753	0.0933729	0.119199	0.149376	0.120224	0.17255	0.119173	0.299732	0.309641	0.194181	0.133031	0.329368	0.0720009	0.116365	0.125258	0.055123	0.0959558	0.106025	0.0989727	0.0337771	0.06152	0.0511836	0.0972549	0.0470563	0.0732999	0.0454487	0.0488562	0.0322118	0.0612397	0.0132282
45.502	0.0658306	0.0817051	0.11118	0.065687	0.0650293	0.110654	0.100001	0.102423	0.0630418	0.0645938	0.159037	0.159999	0.042694	0.0340593	0.0278505	0.0330973	0.0871052	0.245243	0.0605172	0.0636084	0.0955541	0.167323	0.14389	0.134744	0.142467	0.0901766	0.337898	0.283575	0.201591	0.133769	0.323361	0.0825923	0.13747	0.169721	0.131951	0.123738	0.091423	0.0834653	0.0728298	0.0702433	0.0612225	0.0866503	0.0724214	0.0584291	0.064577	0.0389087	0.0525171	0.0329005	0.0249985
45.711	0.0651342	0.0571841	0.0984746	0.0618406	0.0577058	0.0672902	0.114938	0.0924279	0.0572637	0.0709384	0.248016	0.160866	0.0460833	0.0553697	0.0374694	0.0325692	0.0849064	0.231672	0.088663	0.0992966	0.0942185	0.0859527	0.12987	0.116528	0.152143	0.0951886	0.295616	0.294231	0.210822	0.132963	0.339051	0.0636579	0.0947439	0.136439	0.140925	0.144093	0.0874604	0.0951497	0.0857013	0.0898285	0.0479798	0.0871415	0.0680673	0.0680888	0.0661791	0.0605297	0.0210749	0.0481107	0.0194545
45.92	0.0708258	0.0571162	0.119577	0.0391218	0.0457936	0.0844393	0.0674911	0.0690069	0.0647348	0.0619091	0.167112	0.148407	0.048486	0.0293009	0.0399842	0.0166314	0.14664	0.221971	0.065306	0.075265	0.0763809	0.0604194	0.136488	0.123653	0.110686	0.0570896	0.280929	0.295596	0.205317	0.110137	0.295785	0.0741484	0.1204	0.156047	0.0804335	0.112514	0.0945813	0.108669	0.100203	0.0884674	0.0273094	0.0919663	0.0571271	0.0584455	0.0597962	0.042335	0.0402153	0.0257867	0.00824559
46.129	0.0592425	0.0747454	0.0942355	0.0700044	0.0403494	0.11858	0.0740478	0.056624	0.0602963	0.0890154	0.20606	0.161842	0.0634926	0.0389687	0.0433834	0.029113	0.108269	0.237956	0.0835881	0.10995	0.0775186	0.127464	0.140655	0.125768	0.172447	0.0711065	0.27641	0.295645	0.213683	0.140309	0.378586	0.0675825	0.114577	0.124389	0.106059	0.105275	0.0793523	0.0828039	0.0528892	0.109356	0.051952	0.0871021	0.0577934	0.0806388	0.081713	0.0305537	0.0394138	0.0419391	0.00634545
46.339	0.0402252	0.0643201	0.0542403	0.0536038	0.0716335	0.114204	0.0917048	0.0775062	0.0501242	0.0783941	0.258085	0.141368	0.0140608	0.030363	0.0340357	0.0136198	0.115945	0.246026	0.0965152	0.0967271	0.120567	0.0730537	0.104012	0.108082	0.171551	0.0924274	0.323132	0.279324	0.209315	0.0791516	0.29986	0.0548043	0.0918336	0.131494	0.0915729	0.120695	0.0953744	0.104608	0.0506487	0.0644075	0.0532881	0.0833257	0.0781779	0.0535295	0.0409058	0.0522495	0.0251816	0.0240116	0.0152005
46.548	0.060071	0.048932	0.0573209	0.0530251	0.0390802	0.0895142	0.0493166	0.0902171	0.050837	0.0732122	0.209274	0.141044	0.0236935	0.0156289	0.0124491	0.0346969	0.103273	0.247479	0.0931143	0.090945	0.109776	0.105681	0.130605	0.112076	0.103359	0.0599	0.279973	0.259124	0.196179	0.0920775	0.334714	0.0517404	0.0883774	0.0909697	0.0820162	0.139264	0.0637382	0.0849702	0.0805186	0.0787163	0.0405004	0.0807351	0.0517467	0.0656247	0.0484723	0.0337515	0.0195978	0.0397547	0.0171001
46.757	0.0548653	0.0594256	0.0422591	0.0446753	0.0274314	0.0683033	0.0412567	0.0498869	0.0400131	0.102037	0.139257	0.130189	0.0308741	0.0253942	0.0482516	0.0567804	0.118496	0.284161	0.145507	0.126206	0.128758	0.202173	0.130156	0.101062	0.178741	0.0740297	0.258009	0.209092	0.144776	0.104138	0.322689	0.0565785	0.0988835	0.120119	0.0775451	0.103749	0.0615725	0.102086	0.0451178	0.0876012	0.0556985	0.0824186	0.0360757	0.0308835	0.0426043	0.0454188	0.0196805	0.0151285	0.00389106
46.966	0.0686787	0.0703122	0.0573915	0.0410693	0	0.0535091	0.0506149	0.0850868	0.0342633	0.0871878	0.0500504	0.165608	0.0129759	0.0190706	0.0452776	0.0215399	0.137969	0.265047	0.112661	0.0935598	0.106382	0.186471	0.121805	0.0986458	0.155168	0.0922017	0.267946	0.28324	0.158263	0.126078	0.33731	0.0442135	0.0673576	0.105598	0.094547	0.133978	0.0827035	0.0789471	0.0501897	0.053305	0.0355869	0.0640414	0.0374678	0.0556966	0.0499387	0.0385002	0.0404512	0.0340575	0.0172773
47.175	0.0374588	0.0580931	0.0687376	0.0228628	0.0246295	0.0713694	0.0731675	0.0677791	0.0313708	0.0891903	0.133734	0.137757	0.0209317	0.0255347	0.0157369	0.0139342	0.137764	0.265409	0.132011	0.119547	0.161856	0.219368	0.0939552	0.0861155	0.191598	0.0703861	0.301454	0.237416	0.203536	0.146138	0.34315	0.0547679	0.0748343	0.122784	0.0626986	0.106213	0.0632322	0.0773492	0.0923429	0.0611676	0.0231744	0.0624255	0.0415074	0.0424456	0.0332577	0.0195879	0.00653547	0.0215917	0.00156893
47.385	0.0410232	0.0577464	0.0554928	0.0329283	0.0597376	0.0778056	0.0189624	0.0342012	0.0409408	0.105028	0.165233	0.139541	0.0327928	0.0414618	0.0315482	0.0311507	0.14241	0.264533	0.154331	0.12084	0.127577	0.118574	0.089785	0.105339	0.156501	0.0740299	0.230257	0.224156	0.165844	0.030303	0.321471	0.0514233	0.0754969	0.0972729	0.0969648	0.101083	0.0671096	0.0545804	0.0502863	0.0576656	0.0454934	0.0555408	0.0189708	0.0514237	0.0254167	0.0247256	0.0201658	0.0298599	0
47.594	0.0452634	0.0477484	0.0469373	0.0371752	0.0289664	0.0796897	0.0587852	0.0549134	0.0319053	0.107606	0.155024	0.160782	0.0387215	0.0136843	0.0232207	0.0182292	0.138337	0.285521	0.166631	0.124674	0.141612	0.151552	0.111915	0.111464	0.0584552	0.0735801	0.294664	0.211751	0.165507	0.0509282	0.347339	0.0577118	0.0832773	0.0914087	0.0512772	0.0861486	0.0607196	0.0824387	0.0715707	0.0632974	0.0467453	0.057789	0.0453526	0.0438588	0.0418158	0.0302406	0.0149267	0.0306851	0.0117545
47.803	0.0413708	0.039581	0	0.0315461	0.0298183	0.0527957	0.0576161	0.0403497	0.0334332	0.0988466	0.165641	0.171443	0.0381421	0.0371952	0.0362133	0.0510712	0.15498	0.333974	0.173159	0.168294	0.177112	0.226877	0.0855349	0.0874183	0.0782342	0.0646393	0.309003	0.27995	0.164852	0.0934458	0.298312	0.0407273	0.0630594	0.0763022	0.0611296	0.105581	0.0489402	0.0579977	0.0518784	0.0678145	0.0385488	0.0464356	0.0173741	0.0317469	0.0212914	0.0276989	0.0119826	0.0138657	0.00281742
48.012	0.040657	0.0355626	0.0164231	0.0271815	0.0286472	0.0507794	0.014762	0.0428969	0.0303655	0.114942	0.13654	0.125401	0	0.0113825	0.00159027	0.0138502	0.189329	0.334232	0.22679	0.189894	0.156052	0.179245	0.0960324	0.0527925	0.108694	0.0627807	0.217442	0.197911	0.127112	0.0812858	0.299374	0.0344122	0.0707109	0.0902604	0.0654978	0.0806718	0.0799372	0.0732016	0.0443544	0.0696088	0.0363665	0.0418666	0.0374397	0.0233324	0.0350042	0.0393055	0.0206296	0.0222131	0.00453698
48.221	0.0385761	0.0548789	0.0476555	0.0137472	0.0524871	0.0633801	0.0196821	0.0626656	0.0230785	0.121282	0.14589	0.147947	0.0193877	0	0.00977983	0.018114	0.160545	0.306603	0.191773	0.156301	0.171663	0.133632	0.110957	0.0605213	0.115053	0.0457542	0.258772	0.270611	0.181079	0.120538	0.35516	0.0355311	0.0613957	0.112401	0.052754	0.0858754	0.0517753	0.060595	0.0490266	0.0396936	0.0198151	0.0375792	0.0363904	0.0242843	0.0366317	0.0328496	0	0.0282887	0.0139707
48.43	0.0387537	0.0349267	0.00979994	0.0225601	0.0246496	0.0595479	0.0155574	0.036398	0.0331133	0.125953	0.18073	0.159182	0.0156105	0.00707094	0.00393721	0.0140612	0.177001	0.359661	0.217205	0.181533	0.195345	0.21865	0.0687135	0.0627266	0.0923668	0.0303755	0.285175	0.245882	0.195023	0.152563	0.343432	0.0474669	0.0267822	0.108363	0.0545884	0.0783694	0.064935	0.0971995	0.0418899	0.0478402	0.0114882	0.03352	0.0591365	0.024048	0.0305367	0.0316457	0.0225369	0.0241476	0.00642345
48.64	0.0362331	0.0456062	0.0649026	0.0183522	0.0532438	0.0477899	0.0175818	0	0.0202056	0.119191	0.107952	0.16642	0.054643	0.0262079	0.0418762	0	0.223532	0.36803	0.20336	0.199142	0.189789	0.184312	0.0578948	0.0665109	0.0801145	0.0109818	0.252993	0.238002	0.147105	0.125511	0.298818	0.0115209	0.0569203	0.050427	0.0239048	0.0424066	0.0459294	0.0521378	0.0300492	0.00657635	0.0155151	0.038167	0.0166489	0.0167134	0.00549292	0.034056	0.0414475	0.0344353	0.00543241
48.849	0	0.0220548	0.0242987	0.0173775	0.0217044	0.00723882	0	0.0879863	0.0262272	0.13716	0.147618	0.14696	0.0176331	0.041208	0	0.0525303	0.250036	0.390741	0.287719	0.212761	0.227359	0.338426	0.0520281	0.104528	0.0383332	0.026286	0.2039	0.245743	0.160605	0.0700069	0.268243	0.0368658	0.0585608	0.103072	0.0401396	0.097016	0.0734028	0.0853606	0.0582344	0.0602213	0.0212392	0.0205729	0.0267119	0.0226589	0.0187079	0.0190963	0.0321093	0.0200491	0.0173441
49.058	0.0383756	0.0239388	0.0609266	0.0202709	0.028775	0.100259	0.02886	0.0479453	0.0258888	0.15297	0.20617	0.147189	0.0129926	0.0418226	0.000591198	0.0117492	0.245855	0.407968	0.288107	0.228228	0.233082	0.255479	0.0592831	0.0335743	0.0730762	0.0156929	0.226676	0.221267	0.165064	0.0914529	0.300469	0.0150088	0.0369423	0.0558698	0.0578036	0.0845571	0.0422522	0.0373742	0	0.0138917	0.0313189	0.0175765	0.0264063	0.034008	0.0291127	0.0297481	0.0315894	0.026165	0.0269127
49.267	0.0276697	0.042428	0.0421933	0.0168765	0.0322247	0.075087	0.0631825	0.0294007	0	0.144166	0.103271	0.133359	0.0388524	0.00345079	0.00397951	0.0357812	0.256131	0.394843	0.292299	0.250044	0.244721	0.220688	0.0690587	0.0512993	0.0416555	0.0496905	0.252624	0.236085	0.162382	0.106391	0.344795	0.025616	0.0481182	0.0624481	0.0160112	0.0538819	0.034234	0.0178295	0.0506619	0.037688	0.0176585	0.0320809	0.0128239	0.0244458	0.0240079	0.0207795	0.00149967	0	0.00510695
49.476	0.000818647	0.0345218	0.0376286	0.00924096	0.0483174	0.0475501	0.0356565	0.0508001	0.0203042	0.167944	0.0418031	0.143302	0.021876	0.0348098	0.0148968	0.00164214	0.29708	0.419326	0.333438	0.272633	0.260273	0.239878	0.0463683	0.0682586	0.038989	0.0245114	0.239016	0.267711	0.167788	0.0936669	0.302203	0	0.0536025	0.0666384	0.0106706	0.0369894	0.0618968	0.0453806	0.02814	0.000350772	0.00541435	0.021184	0.0107611	0	0.00311893	0.018676	0.02636	0.00772175	0.0089902
49.686	0.0103962	0.0239399	0.0538069	0	0.0313879	0.0391153	0.0268225	0.0434893	0.00356115	0.166312	0.0739924	0.13821	0.0408686	0.0468102	0.037004	0.0178461	0.317629	0.442952	0.344357	0.316412	0.308963	0.291073	0.0565022	0.0481537	0.106755	0.0486299	0.219081	0.226856	0.178001	0.0959361	0.303246	0.00186144	0.0495587	0.0449893	0.0273712	0.0771398	0.0243069	0.0311253	0.0289964	0.0394237	0.0270612	0.00236705	0.0216519	0.00679317	0.0196845	0.0268105	0.0164874	0.0216146	0.0129474
49.895	0.0333743	0.0329728	0.0381172	0.0174697	0.0509703	0.0103284	0.0350922	0.0630363	0.0239118	0.176124	0.101669	0.12991	0.0728289	0.063488	0.0268683	0.0216421	0.346169	0.43324	0.347078	0.324641	0.265474	0.399074	0.0606802	0.050135	0.0518021	0.0510076	0.292674	0.249842	0.154315	0.105335	0.264082	0.0164706	0.0385981	0.0493606	0.0326113	0.0352438	0.0515402	0.0541636	0.0253249	0.0152543	0	0.0343993	0.0131543	0.0066548	0.0183645	0.00662965	0.0278934	0.0394766	0.0154817
50.104	0.00950683	0.0200736	0.0336534	0.0161249	0.0798193	0.0792243	0.0234033	0.0314231	0.0141709	0.180006	0.168187	0.150571	0.0314061	0.048176	0.00408106	0.0354953	0.371465	0.499743	0.394691	0.31803	0.342127	0.317189	0.0250057	0.029249	0.12401	0.0307408	0.191103	0.235684	0.109994	0.119115	0.307178	0.00949377	0.0406209	0.0716038	0.0407452	0.0391111	0.0481696	0.0567777	0.0484566	0.0149148	0.0235741	0.0312155	0.0190813	0.0403832	0.0214334	0	0.03051	0.00872582	0.0198122
50.313	0.0284461	0.0364255	0.0511549	0.0252303	0.049031	0.0830742	0.0395061	0.0621335	0.0204487	0.193669	0.15157	0.126656	0.0319723	0.0753516	0.0448745	0.026508	0.345933	0.487456	0.43213	0.360554	0.365159	0.326664	0.0418124	0.0441784	0.152618	0.0285816	0.238954	0.261226	0.164952	0.0806285	0.271219	0.0174843	0.0404596	0.033386	0.0499385	0.0811063	0.0185661	0.0119173	0.0120874	0.0472288	0.0220119	0.0233519	0.0130104	0.0250451	0.00288247	0.0117019	0.0312685	0.0129427	0.0247088
50.522	0.014514	0.0194276	0.0751644	0.0155297	0.0220402	0	0.0382798	0.0431828	0.00970785	0.207128	0.145452	0.146743	0.0716237	0.0793273	0.060837	0.0477851	0.426961	0.509116	0.440366	0.361124	0.364866	0.347235	0.0370675	0.0429312	0.0601191	0.0492094	0.200288	0.213422	0.156532	0.0490084	0.28636	0.0246424	0.035504	0.0644422	0.0150713	0.0382384	0.0529092	0.0236886	0.0390362	0.038789	0.0471317	0.0207696	0.0263357	0.0157486	0.020663	0.0130075	0.0581144	0.0139917	0.0246555
50.731	0.00133168	0.0206704	0.0738732	0.029725	0.045219	0.0440292	0.00830928	0.0201576	0.0181491	0.213679	0.202935	0.171467	0.0579902	0.0692156	0.0596812	0.0638227	0.422085	0.536487	0.461405	0.404244	0.405385	0.434079	0.0398093	0.0415622	0.0793764	0.0338052	0.235283	0.25477	0.155842	0.117759	0.330915	0.034416	0.0429166	0.0442111	0.00716812	0.058342	0.0255051	0.0186347	0.0308066	0.00694651	0.0340838	0.0210118	0	0.00264753	0.0244323	0.00280504	0.0282669	0.0110606	0.019293
50.941	0.0155654	0	0.0254019	0.0224182	0.0598738	0.0740541	0.0490111	0.053861	0.0158219	0.209415	0.152328	0.170178	0.080915	0.0754628	0.057173	0.0503242	0.464409	0.550208	0.470496	0.460382	0.438477	0.336522	0.0470428	0.00173569	0.0704034	0.0270735	0.275058	0.247831	0.168584	0.108615	0.255479	0.00515566	0.0214302	0.0243163	0.0165554	0.0364292	0.014171	0.0240993	0.00393857	0.0220861	0.0281946	0.0257311	0.0156203	0.0314577	0.0195979	0.0108349	0.0560823	0.0191004	0.0373095
51.15	0.0305434	0.0536511	0.0277578	0.0231472	0.0640777	0.02558	0.0348281	0.045882	0.0265495	0.252596	0	0.157367	0.0789365	0.0551169	0.0673271	0.0491899	0.475939	0.591968	0.486686	0.469538	0.467014	0.422795	0.0226005	0.0279672	0.106352	0	0.197173	0.212034	0.110959	0.0247144	0.273965	0.010387	0.0168875	0.0567137	0.0189938	0.00206013	0	0.0323427	0.0371595	0.0198653	0.0290135	0.0311927	0.0160008	0.0241215	0.0237896	0.0273909	0.0478962	0.0446936	0.0356405
51.359	0.0268712	0.0416091	0.0443656	0.0167073	0.0786175	0.0535569	0.047157	0.0280873	0.0345353	0.260796	0.110445	0.196436	0.0886584	0.111474	0.0945539	0.0585387	0.489321	0.586685	0.511695	0.459011	0.481138	0.362375	0.0188364	0	0.131473	0.0435415	0.212158	0.206555	0.119411	0.0751503	0.321482	0.0126686	0.017062	0.0313986	0	0.046784	0.0413848	0.0163788	0.0184411	0.00396873	0.0366368	0.00971702	0.0262723	0.00992519	0	0.0420478	0.0711874	0.0303409	0.0460022
51.568	0.0366732	0.0253939	0.0622517	0.0306669	0.088057	0.0808657	0.0321917	0.060667	0.0477321	0.262464	0.073518	0.204463	0.0960557	0.100311	0.0905983	0.0634236	0.518938	0.594122	0.544912	0.495326	0.496554	0.46725	0.0512705	0.00919	0.0585254	0.00950126	0.236401	0.280056	0.211829	0.0527529	0.281501	0.0253272	0.0522841	0.0486496	0.0346221	0.0133975	0.0384617	0.0275931	0.0162936	0.0153236	0.0539382	0.0094123	0.0173943	0.014732	0.0323735	0.0303886	0.0752793	0.0311019	0.0572408
51.777	0.0308065	0.0489304	0.0776154	0.0346007	0.0841075	0.0712512	0.0360577	0.0853647	0.040368	0.280351	0.194711	0.211727	0.0951336	0.135979	0.112525	0.0997844	0.52027	0.62572	0.580397	0.521651	0.523138	0.43803	0.0167748	0.0106682	0.109183	0.00867039	0.227399	0.216124	0.167126	0.0689456	0.262172	0.00717247	0	0.0193897	0.00985748	0.0352699	0.0401317	0.0552203	0.04107	0	0.0506879	0.0391639	0.049071	0.0342132	0.0346608	0.0470557	0.0686806	0.0588966	0.0633053
51.987	0.0330117	0.048614	0.0592359	0.0409963	0.105749	0.0924939	0.0422398	0.0731072	0.0498012	0.315963	0.261251	0.222423	0.124376	0.116858	0.112498	0.0869958	0.548898	0.64991	0.564949	0.543756	0.536922	0.49233	0.0422783	0.0139108	0.0874343	0.016998	0.22948	0.210391	0.175832	0.119981	0.351045	0.0202018	0.0369946	0.0141778	0.00603418	0.00813895	0.0470804	0	0.0212953	0.00807404	0.0464986	0.0320293	0.0240037	0.0225497	0.0448141	0.0377744	0.0864855	0.0395259	0.0722464
52.196	0.0429188	0.0633629	0.0679002	0.0478322	0.101703	0.0781632	0.046852	0.0524006	0.0638911	0.324248	0.207913	0.251347	0.138718	0.168191	0.116834	0.114056	0.589372	0.635923	0.589506	0.546059	0.578431	0.639351	0.0165051	0.0195566	0.146645	0.0773371	0.24974	0.272507	0.175716	0.121154	0.305061	0.00360738	0.0201555	0.028472	0.0181425	0	0.00487432	0.013514	0.0265902	0.0165487	0.0721529	0.0650357	0.0487326	0.0434722	0.0627737	0.0340556	0.114332	0.0358237	0.0891264
52.405	0.0659133	0.0646455	0.0727766	0.061043	0.110985	0.097469	0.0826494	0.101917	0.0541631	0.329687	0.175755	0.218954	0.150783	0.158515	0.117686	0.148752	0.597782	0.665402	0.624869	0.593885	0.55333	0.563806	0.0296587	0.0181407	0.12908	0.003129	0.221397	0.236885	0.150715	0.104358	0.280124	0.00434455	0.0143521	0	0.0121962	0.0548037	0.0219369	0.00948235	0.0223513	0.0240834	0.039361	0.0526806	0.0605982	0.0404754	0.036753	0.0457988	0.099505	0.0593045	0.0997157
52.614	0.0613323	0.0725205	0.0927866	0.0732478	0.158745	0.0825422	0.0787854	0.128221	0.0705056	0.357194	0.19759	0.232462	0.163388	0.176106	0.115269	0.120054	0.595293	0.719557	0.6552	0.587242	0.593704	0.590215	0.0431304	0.00015609	0.152589	0.0405023	0.217572	0.230008	0.170418	0.107303	0.302811	0.0171073	0.024629	0.0163503	0.0165361	0.03321	0.0198965	0.0154216	0.0227615	0.0423157	0.0463075	0.075795	0.0556766	0.0426044	0.0415827	0.061121	0.127134	0.0689292	0.11868
52.823	0.0589794	0.0961559	0.134815	0.0566242	0.147764	0.10419	0.0843783	0.105867	0.0747963	0.395937	0.175332	0.232911	0.199373	0.176645	0.17361	0.163232	0.660037	0.709164	0.668536	0.599031	0.579828	0.593331	0	0.0186317	0.164418	0.0156231	0.249328	0.2755	0.170313	0.10012	0.278782	0.0173231	0.0166952	0.0228447	0.0260659	0.0257252	0.0401352	0.0284313	0.0291368	0.0297391	0.048246	0.0756415	0.0854911	0.0574439	0.0843036	0.0462622	0.136393	0.090881	0.126227
53.032	0.0772679	0.104227	0.0862832	0.0743725	0.150131	0.119579	0.0680682	0.0979404	0.0949104	0.400054	0.228796	0.286528	0.185348	0.205817	0.186108	0.187298	0.640922	0.72222	0.728663	0.620213	0.651005	0.62589	0.00869525	0.021981	0.146183	0.0521057	0.251688	0.273756	0.146423	0.129883	0.268165	0.026211	0.0445826	0.0336375	0.0265967	0.0362958	0.034636	0.0232871	0.0531283	0.0321201	0.0598617	0.0946887	0.062073	0.0820302	0.0732886	0.085969	0.131496	0.0889076	0.136791
53.242	0.115728	0.117999	0.16189	0.0964595	0.171517	0.123683	0.102195	0.122251	0.0938061	0.424331	0.257653	0.269501	0.212002	0.236966	0.200772	0.18742	0.675821	0.75293	0.689593	0.640886	0.669413	0.645858	0.0369784	0.0218555	0.140273	0.114431	0.275064	0.257755	0.222565	0.147067	0.322565	0.0311901	0.042569	0.0286167	0.00662317	0.0439051	0.0446085	0.0324827	0.0259551	0.0600206	0.0604897	0.0802942	0.0877838	0.0793739	0.0810855	0.0939774	0.169395	0.103814	0.160887
53.451	0.0975972	0.140557	0.11339	0.106604	0.210705	0.156093	0.163787	0.150446	0.123682	0.462993	0.235007	0.294894	0.266075	0.267635	0.237314	0.223075	0.663704	0.738623	0.724185	0.661669	0.694835	0.73988	0.0276677	0.0312039	0.151769	0.0951703	0.269603	0.279865	0.185394	0.141999	0.319336	0.051547	0.0432044	0.0445869	0.0241295	0.0539716	0.0284412	0.00584773	0.016687	0.063306	0.0792344	0.115743	0.102811	0.0785941	0.0919793	0.115342	0.192272	0.121826	0.178339
53.66	0.144572	0.146043	0.155849	0.142128	0.209521	0.14826	0.138814	0.140845	0.12477	0.483815	0.216667	0.305291	0.25257	0.281485	0.249143	0.197441	0.68346	0.764402	0.728208	0.702882	0.705694	0.621543	0.0418678	0.0496378	0.156981	0.118459	0.339105	0.277464	0.185959	0.188879	0.353671	0.0467443	0.0761067	0.0555276	0.00822032	0.0527809	0.0596578	0.0303121	0.0763802	0.0303387	0.0925514	0.104333	0.105192	0.106002	0.113852	0.086875	0.213292	0.146302	0.20871
53.869	0.150926	0.147902	0.185223	0.146239	0.22569	0.118305	0.121969	0.146392	0.144171	0.496007	0.181254	0.355012	0.3106	0.287312	0.264422	0.257365	0.701604	0.801749	0.733592	0.70836	0.699674	0.730299	0.051173	0.0368664	0.18959	0.147879	0.320123	0.310582	0.194056	0.128558	0.339422	0.0720668	0.0609372	0.024786	0.0289977	0.0802112	0.0792405	0.0508914	0.081285	0.0792911	0.11932	0.116381	0.137384	0.122802	0.117834	0.136617	0.225623	0.144002	0.217668
54.078	0.163333	0.169511	0.181939	0.162749	0.261483	0.174419	0.149779	0.166347	0.156924	0.505122	0.276601	0.335446	0.309826	0.317292	0.296075	0.274574	0.715347	0.806472	0.785442	0.730917	0.729933	0.807383	0.0467114	0.0461454	0.151713	0.150282	0.273714	0.301869	0.239461	0.169858	0.339153	0.0794615	0.0749158	0.00394917	0.0608613	0.0728867	0.0896452	0.0685287	0.0858809	0.0809464	0.129235	0.160459	0.155808	0.14459	0.165811	0.149615	0.252917	0.182127	0.259789
54.288	0.167589	0.198459	0.21777	0.192339	0.265366	0.196912	0.176819	0.238003	0.193477	0.545477	0.300874	0.388068	0.320247	0.325299	0.328893	0.292869	0.734167	0.808846	0.776317	0.769841	0.737449	0.709213	0.0422729	0.0524859	0.149209	0.160953	0.303253	0.338718	0.199748	0.217068	0.401402	0.0616272	0.0557528	0.0388108	0.0125691	0.0922417	0.0729203	0.0669317	0.0819359	0.100174	0.164457	0.166684	0.191185	0.159338	0.185203	0.164014	0.269334	0.17517	0.290758
54.497	0.186196	0.196563	0.220727	0.209613	0.269844	0.195009	0.194501	0.194022	0.208944	0.558067	0.32064	0.38227	0.347409	0.386225	0.352141	0.354633	0.766023	0.82346	0.806114	0.762152	0.774898	0.747197	0.0862863	0.0442015	0.192181	0.136945	0.356004	0.343733	0.251015	0.194877	0.411655	0.0894209	0.0836832	0.0850942	0.0306118	0.0502667	0.0709413	0.0353014	0.0868045	0.0339853	0.193372	0.184271	0.225003	0.184355	0.198478	0.175783	0.298879	0.21677	0.305757
54.706	0.227225	0.214433	0.231281	0.221207	0.321164	0.189937	0.230336	0.261348	0.224484	0.586578	0.326782	0.407541	0.37139	0.425869	0.395581	0.338601	0.802941	0.834618	0.831292	0.779025	0.790472	0.826417	0.0747776	0.0807578	0.211868	0.146057	0.342642	0.328906	0.234989	0.234506	0.380004	0.108207	0.115599	0.0741408	0.0659894	0.0898976	0.0862723	0.0658861	0.0983528	0.0992048	0.196748	0.211004	0.226999	0.198735	0.20882	0.213466	0.328578	0.217161	0.341752
54.915	0.23441	0.23709	0.226705	0.216819	0.351206	0.22958	0.209851	0.253675	0.259082	0.61456	0.387931	0.465908	0.427385	0.452688	0.41373	0.388039	0.822562	0.906713	0.866754	0.841191	0.829362	0.768153	0.0829366	0.093176	0.27643	0.22635	0.333565	0.403203	0.312265	0.252355	0.436859	0.100922	0.139849	0.116149	0.0839765	0.111733	0.130374	0.0977787	0.14844	0.130452	0.24876	0.257993	0.246318	0.243776	0.225581	0.253484	0.366483	0.256518	0.364712
55.124	0.266992	0.27765	0.301996	0.270277	0.328243	0.275784	0.219345	0.288724	0.272868	0.654005	0.320951	0.491091	0.456479	0.462795	0.403077	0.407187	0.844527	0.900852	0.897306	0.843472	0.860525	0.818683	0.0958873	0.10121	0.290281	0.266489	0.374413	0.411416	0.31383	0.286381	0.454019	0.127919	0.140816	0.0715932	0.0779856	0.0965305	0.112767	0.11151	0.147886	0.108621	0.266398	0.277418	0.266461	0.235976	0.259453	0.25835	0.352808	0.28733	0.394407
55.333	0.283423	0.29908	0.295366	0.276264	0.369369	0.308748	0.266348	0.320099	0.274797	0.680576	0.49994	0.48718	0.47013	0.473643	0.465143	0.453589	0.859486	0.901423	0.868648	0.859239	0.874802	0.890198	0.108889	0.133362	0.318492	0.233843	0.325237	0.384606	0.328728	0.220627	0.384277	0.15955	0.142492	0.0860278	0.0796317	0.136249	0.135439	0.120427	0.171019	0.157135	0.275556	0.300708	0.287971	0.259089	0.264933	0.278382	0.39088	0.293305	0.425819
55.543	0.294751	0.317954	0.302571	0.316129	0.425454	0.300158	0.286413	0.311097	0.312409	0.679846	0.425064	0.529675	0.50689	0.533619	0.509122	0.455767	0.859217	0.896483	0.851808	0.884601	0.859589	0.806591	0.130917	0.135281	0.291576	0.248459	0.372198	0.385726	0.291953	0.249956	0.431762	0.190038	0.179508	0.120771	0.114505	0.154304	0.154393	0.133121	0.19798	0.186689	0.301512	0.31939	0.327814	0.296517	0.290399	0.305903	0.441261	0.323694	0.463146
55.752	0.319348	0.334974	0.368426	0.339282	0.425179	0.300755	0.29143	0.334177	0.314723	0.732471	0.54415	0.587966	0.535364	0.564829	0.516786	0.527325	0.915617	0.918215	0.909723	0.908579	0.90799	0.885676	0.148312	0.168311	0.258285	0.261661	0.402797	0.434461	0.373985	0.324727	0.475962	0.220282	0.206488	0.154367	0.17127	0.126528	0.178354	0.149634	0.210818	0.196425	0.358176	0.364159	0.355809	0.304078	0.349774	0.34266	0.455784	0.354794	0.481406
55.961	0.361214	0.360896	0.33068	0.356314	0.45708	0.347313	0.348092	0.380977	0.366921	0.763288	0.538812	0.609166	0.599796	0.603379	0.559397	0.548501	0.938306	0.956587	0.911979	0.92984	0.91073	0.82691	0.15711	0.190317	0.347937	0.343853	0.429364	0.409513	0.393539	0.269669	0.506589	0.233805	0.23683	0.139469	0.150714	0.154806	0.191738	0.176792	0.232143	0.192035	0.382415	0.389426	0.39778	0.382068	0.360653	0.363862	0.497735	0.360959	0.513257
56.17	0.359294	0.37715	0.35881	0.370122	0.497903	0.359508	0.35909	0.399862	0.37359	0.779146	0.607378	0.61185	0.644303	0.645489	0.56829	0.561767	0.903797	0.938125	0.895711	0.931079	0.899123	0.816155	0.179842	0.195677	0.353003	0.349127	0.473157	0.489134	0.382352	0.358943	0.490184	0.255562	0.238268	0.175739	0.162457	0.179755	0.256018	0.176934	0.239702	0.245135	0.389115	0.410719	0.419794	0.392932	0.39739	0.371848	0.503749	0.423272	0.547315
56.379	0.385588	0.418979	0.402453	0.386838	0.543869	0.392344	0.348551	0.452966	0.392851	0.803594	0.496942	0.631457	0.64329	0.663041	0.644113	0.641466	0.936096	0.974646	0.964218	0.955025	0.936926	0.945952	0.190288	0.22284	0.332993	0.326126	0.438473	0.451954	0.437248	0.375099	0.527774	0.303343	0.274569	0.180943	0.209209	0.245604	0.257723	0.210303	0.280852	0.276717	0.454877	0.448684	0.44167	0.414076	0.426618	0.433027	0.552265	0.437626	0.571535
56.589	0.413235	0.429795	0.424081	0.413208	0.519695	0.39811	0.383816	0.463199	0.430777	0.831953	0.679477	0.681389	0.688617	0.711737	0.704505	0.656448	0.951983	0.965688	0.974919	0.962672	0.964474	0.889522	0.225799	0.24939	0.349387	0.384165	0.530312	0.531988	0.429419	0.435376	0.571191	0.316692	0.322763	0.20216	0.227118	0.229986	0.278364	0.247047	0.352708	0.321059	0.475719	0.488651	0.466076	0.464228	0.458746	0.459551	0.570514	0.462241	0.598919
56.798	0.432873	0.442421	0.461934	0.459478	0.548083	0.451493	0.410226	0.485216	0.450208	0.855516	0.673805	0.679057	0.708196	0.721468	0.711864	0.677	0.948459	0.95724	0.948278	0.929459	0.95899	0.934502	0.246515	0.298044	0.374927	0.36758	0.49426	0.544129	0.463104	0.403756	0.516536	0.379822	0.365818	0.229989	0.232878	0.240492	0.323464	0.279493	0.355524	0.33251	0.478104	0.4793	0.488201	0.482322	0.500577	0.487725	0.601145	0.49126	0.626455
57.007	0.442097	0.486792	0.501894	0.458007	0.619806	0.439539	0.441367	0.493663	0.465329	0.860259	0.654201	0.723514	0.771102	0.759066	0.753641	0.711486	0.953495	0.960737	0.950045	0.960366	0.96797	0.888783	0.268646	0.317516	0.436354	0.430233	0.535473	0.521403	0.47016	0.390629	0.567658	0.414244	0.394993	0.26288	0.297606	0.252642	0.341734	0.316388	0.377568	0.355872	0.514958	0.528915	0.501011	0.520706	0.523304	0.493181	0.616158	0.549163	0.656593
57.216	0.49338	0.496117	0.493817	0.485856	0.62135	0.511626	0.468574	0.541293	0.489388	0.883602	0.767719	0.754812	0.804559	0.823354	0.778968	0.790753	0.974304	0.971588	0.951498	0.950698	0.999737	0.906367	0.314355	0.326522	0.476119	0.457017	0.527817	0.598785	0.488583	0.463677	0.567353	0.444718	0.430284	0.281254	0.339577	0.341842	0.371275	0.358573	0.421274	0.348468	0.571327	0.56837	0.558973	0.5483	0.549212	0.53721	0.647991	0.55197	0.679528
57.425	0.503721	0.520045	0.532388	0.514354	0.631414	0.493146	0.510267	0.57882	0.510135	0.905417	0.804149	0.832763	0.803995	0.848457	0.806843	0.793529	0.961403	0.988142	0.968287	0.960012	0.959719	0.936957	0.346636	0.376983	0.55298	0.464197	0.548034	0.574924	0.530402	0.412667	0.602468	0.485798	0.469922	0.310068	0.361743	0.33304	0.41416	0.380058	0.447879	0.42055	0.581443	0.585579	0.584431	0.57299	0.560674	0.575603	0.679242	0.601341	0.711332
57.634	0.534234	0.554755	0.611595	0.552667	0.626477	0.521222	0.534614	0.616177	0.546897	0.896805	0.751095	0.821141	0.825467	0.85436	0.839259	0.791845	0.989707	0.978029	0.988112	0.977568	1	0.921497	0.367585	0.399476	0.592233	0.479427	0.555337	0.606636	0.482582	0.45751	0.583874	0.523211	0.486386	0.37402	0.390483	0.350069	0.469906	0.428572	0.476928	0.462345	0.589893	0.616041	0.617795	0.584912	0.595593	0.574356	0.664541	0.612717	0.732363
57.844	0.557702	0.562801	0.615371	0.568396	0.713271	0.568447	0.590587	0.642022	0.577606	0.919774	0.915353	0.859833	0.869152	0.889039	0.834198	0.841875	1	1	1	0.969577	0.975887	0.840504	0.384059	0.410397	0.560614	0.538506	0.597824	0.628483	0.568842	0.501275	0.646632	0.543917	0.525428	0.408805	0.398431	0.413126	0.471184	0.440337	0.521625	0.47526	0.622377	0.617965	0.637243	0.616382	0.624513	0.632726	0.723802	0.657448	0.77185
58.053	0.589608	0.61139	0.610213	0.594404	0.75427	0.599864	0.581577	0.667981	0.604876	0.910866	0.779383	0.901032	0.904579	0.922797	0.902911	0.871849	0.978881	0.973225	0.947694	0.998695	0.983838	0.810316	0.387079	0.432764	0.562089	0.548739	0.60101	0.600842	0.53342	0.514867	0.57432	0.585139	0.544733	0.442482	0.42893	0.418661	0.499937	0.488393	0.517395	0.502007	0.652991	0.674917	0.673272	0.636909	0.642092	0.656513	0.736438	0.678645	0.810223
58.262	0.640167	0.635125	0.652592	0.64164	0.743202	0.625787	0.61053	0.699145	0.628422	0.952896	0.806041	0.925019	0.9296	0.932168	0.908155	0.883218	0.9983	0.992641	0.959119	0.988054	0.973223	0.922305	0.438503	0.488593	0.59553	0.595957	0.621271	0.686967	0.620211	0.52836	0.639413	0.62863	0.60787	0.482008	0.489257	0.479084	0.539501	0.537187	0.555538	0.564233	0.690738	0.699211	0.677618	0.66851	0.693609	0.683269	0.741616	0.695041	0.81296
58.471	0.652417	0.663925	0.675868	0.665517	0.768377	0.66038	0.645817	0.74753	0.667915	0.95665	0.92395	0.923824	0.950469	0.944454	0.945634	0.905522	0.999149	0.965196	0.967862	1	0.98062	0.820798	0.483633	0.514819	0.598126	0.616686	0.660063	0.712925	0.63917	0.542051	0.66021	0.66928	0.619752	0.476276	0.505603	0.477732	0.591749	0.571622	0.602992	0.569982	0.722976	0.721498	0.702137	0.71124	0.719865	0.679205	0.795045	0.737108	0.849833
58.68	0.682934	0.676595	0.686045	0.69853	0.770841	0.716936	0.684026	0.749438	0.714071	0.964264	0.836631	0.95586	0.948158	0.961113	0.94004	0.947058	0.977405	0.976202	0.992596	0.976863	0.98068	0.841814	0.471701	0.551809	0.68705	0.685266	0.709961	0.742797	0.661891	0.648113	0.695393	0.70776	0.636131	0.513906	0.562467	0.520747	0.628867	0.577989	0.614345	0.630399	0.735865	0.747394	0.73685	0.725125	0.726525	0.722339	0.798845	0.782154	0.884386
58.889	0.715008	0.726097	0.763651	0.73688	0.818326	0.700614	0.67288	0.796822	0.745205	0.962723	0.9317	0.964744	0.961324	0.93259	0.955601	0.946734	0.988254	0.95685	0.929318	0.96386	0.989765	1	0.510991	0.543303	0.650561	0.666196	0.69126	0.669094	0.677109	0.618823	0.724565	0.71037	0.691907	0.555776	0.561743	0.577396	0.652984	0.61709	0.680589	0.614634	0.76567	0.78124	0.772545	0.763522	0.773568	0.764499	0.821316	0.809002	0.889966
59.099	0.735521	0.740098	0.795295	0.757651	0.805108	0.763547	0.735173	0.80493	0.738345	0.984262	0.900234	0.939673	0.960991	0.967646	0.961584	0.978778	0.968901	0.956366	0.97302	0.994322	0.982721	0.890574	0.51852	0.584149	0.645011	0.737137	0.726703	0.736812	0.681068	0.667437	0.741914	0.747914	0.714462	0.590704	0.626369	0.585944	0.645991	0.639605	0.673679	0.623795	0.773175	0.789816	0.77814	0.783611	0.789412	0.763357	0.823419	0.809004	0.909032
59.308	0.754414	0.780492	0.837598	0.783832	0.848926	0.795415	0.747582	0.848153	0.800557	0.972276	0.868351	0.979462	0.936152	0.966083	0.943644	0.93485	0.967026	0.963766	0.958911	0.96051	0.991238	0.845299	0.574321	0.598647	0.719663	0.751483	0.819994	0.817011	0.749714	0.689084	0.788149	0.775842	0.742879	0.63272	0.648613	0.627279	0.709146	0.672556	0.723249	0.677138	0.807666	0.844264	0.827817	0.80536	0.810504	0.815428	0.863165	0.846124	0.9368
59.517	0.804606	0.832974	0.823261	0.817753	0.866326	0.830431	0.782339	0.841051	0.82414	0.948302	0.867401	0.968223	0.970323	0.981999	0.966587	0.934988	0.956347	0.959826	0.940635	0.990245	0.945174	0.964227	0.6342	0.631366	0.771155	0.815374	0.794215	0.809375	0.737496	0.74129	0.803951	0.801128	0.79332	0.650895	0.687651	0.677705	0.731038	0.707113	0.770011	0.694992	0.840101	0.872631	0.859077	0.851239	0.870323	0.829142	0.893422	0.881326	0.943954
59.726	0.841204	0.835275	0.841078	0.850819	0.861828	0.845247	0.828581	0.88066	0.840863	0.958639	0.901361	0.974152	0.977742	0.980881	1	0.935889	0.969236	0.945016	0.961354	0.948655	0.987367	0.855473	0.62623	0.650885	0.76402	0.796472	0.808145	0.786864	0.781002	0.722672	0.802579	0.782765	0.789439	0.678627	0.681179	0.644687	0.739474	0.71985	0.754984	0.745901	0.856725	0.879804	0.879072	0.86926	0.881915	0.839043	0.899565	0.92193	0.97313
59.935	0.876394	0.858	0.883967	0.866102	0.88949	0.873711	0.859609	0.916271	0.86907	0.953937	0.872294	0.953953	0.94099	0.952717	0.97316	0.942808	0.95637	0.978244	0.93702	0.981199	0.91746	0.883553	0.660476	0.689928	0.828902	0.86117	0.850317	0.82206	0.872587	0.735634	0.837668	0.83347	0.834536	0.715098	0.756869	0.700417	0.775756	0.733665	0.797188	0.722268	0.892035	0.889434	0.897201	0.887533	0.873487	0.897623	0.894725	0.893796	0.963849
60.145	0.897084	0.888072	0.909438	0.890644	0.884442	0.846695	0.869584	0.925125	0.893435	0.980326	0.903258	0.975844	0.938244	1	0.966096	0.953824	0.960007	0.941766	0.953406	0.964994	0.968095	0.952278	0.707744	0.690525	0.836954	0.849942	0.913497	0.873449	0.840608	0.798269	0.883418	0.859722	0.813589	0.730208	0.726773	0.729455	0.776309	0.805761	0.823057	0.808046	0.906966	0.920455	0.903108	0.902806	0.895712	0.892509	0.938808	0.926414	0.977296
60.354	0.874444	0.888589	0.902448	0.903597	0.881368	0.902562	0.874856	0.930886	0.90493	1	0.988145	0.974455	0.987589	0.972362	0.9812	1	0.962444	0.968709	0.957949	0.967101	0.947036	0.870221	0.720063	0.738085	0.869739	0.903974	0.918487	0.896319	0.86499	0.844678	0.902385	0.873168	0.833468	0.751398	0.739073	0.776453	0.78875	0.761884	0.813799	0.796227	0.916758	0.890928	0.92143	0.917666	0.92804	0.909146	0.95443	0.92088	0.987593
60.563	0.905359	0.927915	0.944511	0.908765	0.93905	0.934038	0.893856	0.96774	0.930607	0.978662	0.867904	0.990526	0.97292	0.958162	0.964203	0.971469	0.960603	0.970885	0.936231	0.941199	0.985544	0.904989	0.726619	0.765478	0.945877	0.913672	0.897808	0.825578	0.832957	0.813513	0.864186	0.892841	0.874142	0.792803	0.790468	0.760148	0.814029	0.80175	0.82867	0.81493	0.957799	0.936667	0.953957	0.937887	0.962372	0.940442	0.97681	0.947848	0.993838
60.772	0.927563	0.937008	0.930556	0.951491	0.922539	0.922389	0.898228	0.960794	0.944374	0.975979	0.904501	0.958428	0.954332	0.975199	0.951921	0.981927	0.949453	0.949864	0.89303	0.921453	0.953464	0.801155	0.77625	0.793817	0.872071	0.949562	0.899876	0.90739	0.888305	0.854249	0.901888	0.920114	0.899	0.811702	0.795821	0.788718	0.849737	0.816022	0.876978	0.840926	0.931203	0.966229	0.956277	0.951875	0.940066	0.930865	0.967632	0.947282	0.995879
60.981	0.940575	0.945784	0.939143	0.954808	0.897637	0.965247	0.923456	0.949122	0.957587	0.957579	0.886654	0.987865	1	0.985456	0.964292	0.948391	0.915632	0.940108	0.945232	0.963166	0.951561	0.92796	0.804264	0.822964	0.933422	0.931062	0.929027	0.949969	0.902666	0.907189	0.94165	0.932191	0.888519	0.836568	0.84111	0.856855	0.893965	0.886477	0.912228	0.889945	0.9709	0.956899	0.96453	0.956806	0.95767	0.940365	0.976843	0.964096	0.983766
61.19	0.951831	0.952945	0.930834	0.972692	0.927725	0.974727	0.8828	0.963072	0.967313	0.981823	0.92108	0.954385	0.958491	0.968045	0.945939	0.937296	0.949828	0.951556	0.955267	0.938053	0.964201	0.845241	0.813428	0.845476	0.944536	0.937106	0.948165	0.932776	0.914079	0.924857	0.841481	0.941425	0.881084	0.85244	0.885571	0.846451	0.904009	0.903059	0.918826	0.87539	0.974211	0.987517	0.98576	0.97043	0.963782	0.965213	0.990476	0.971339	0.993049
61.4	0.951632	0.97178	0.927212	0.962487	0.914193	0.970664	0.904846	0.948022	0.965887	0.973981	1	0.958134	0.967735	0.970682	0.97208	0.964453	0.923678	0.934307	0.90645	0.903747	0.916803	0.872126	0.861199	0.871636	0.915789	0.979197	0.951343	0.919545	0.947664	0.879954	0.955203	0.950594	0.954224	0.894644	0.899772	0.853763	0.920214	0.89775	0.922019	0.888324	0.962567	0.970493	0.97421	0.973376	0.962145	0.970491	0.990168	0.983505	0.996724
61.609	0.959831	0.981201	0.942661	0.986436	0.92213	0.959193	0.937878	0.958088	0.972255	0.957959	0.857208	0.999125	0.968429	0.972479	0.955075	0.961157	0.909713	0.944238	0.90671	0.901119	0.970202	0.814213	0.884303	0.877901	0.961978	0.984664	0.946576	0.946883	0.913598	0.905138	0.923086	0.960831	0.965447	0.899658	0.888783	0.895904	0.939278	0.915894	0.919524	0.888641	0.982736	0.974982	0.958062	0.985559	0.979466	0.98506	0.993079	0.988658	0.988328
61.818	0.969901	0.973577	0.970802	0.973873	0.931577	0.981234	0.96402	0.99109	0.979976	0.977256	0.88942	1	0.971988	0.971508	0.973838	0.967006	0.926963	0.935461	0.938569	0.925045	0.947667	0.938148	0.890636	0.919865	0.957284	0.963406	0.957307	0.924617	0.907903	0.90368	0.959289	0.983519	0.943341	0.910593	0.936991	0.919954	0.939979	0.935079	0.937596	0.920096	0.989602	1	1	1	0.991423	0.991847	0.965267	0.983049	1
62.027	0.974512	0.970687	1	0.964158	0.934972	0.936246	0.94664	0.982676	0.976016	0.946331	0.96464	0.956529	0.959979	0.951659	0.965959	0.955202	0.943749	0.953762	0.91076	0.927935	0.939562	0.901104	0.951806	0.926971	0.94054	0.979507	0.9666	0.982113	0.960966	0.957865	0.907397	0.985637	0.971315	0.910013	0.943345	0.874868	0.943084	0.943751	0.939761	0.923748	0.990849	0.978598	0.999571	0.978808	0.994944	1	0.997891	0.996553	0.993268
62.236	0.957422	0.955427	0.976746	0.973547	0.966413	0.973164	0.945417	0.997623	0.987033	0.957654	0.856161	0.970808	0.939965	0.948582	0.940866	0.96354	0.927119	0.92373	0.9008	0.946158	0.932662	0.85982	0.938111	0.933228	0.941668	0.995307	0.911766	0.969028	0.933285	0.940152	0.915161	0.966723	0.979054	0.918227	0.945752	0.930522	0.954185	0.980381	0.938852	0.942824	0.977225	0.979145	0.981915	0.984918	0.993208	0.987706	0.970342	0.992044	0.992737
62.446	1	0.969721	0.96489	1	0.925229	0.963158	1	1	0.988719	0.947649	0.783074	0.968102	0.947323	0.953167	0.927069	0.920945	0.909298	0.93388	0.904166	0.888272	0.911303	0.793616	0.930422	0.947412	0.926645	0.985398	0.950176	0.950884	0.964926	0.995387	0.972002	0.98815	0.970469	1	0.95945	0.962397	0.975689	0.955664	0.998003	0.972399	1	0.988645	0.965878	0.981786	0.960603	0.989561	0.982385	0.993368	0.989707
62.655	0.976489	0.966269	0.948743	0.976571	0.918558	0.983898	0.930044	0.946743	0.980009	0.953714	0.946511	0.938384	0.961502	0.948897	0.952279	0.954264	0.933327	0.935648	0.92549	0.896924	0.938006	0.825875	0.974135	0.959533	0.884823	0.996192	0.885004	0.945985	0.907449	0.954655	0.953371	0.997423	1	0.919026	0.949247	0.946334	0.93933	0.946221	0.954945	0.949715	0.96949	0.969289	0.980639	0.980938	0.99281	0.991797	1	1	0.991464
62.864	0.975525	0.960003	0.974197	0.983033	0.899249	0.9725	0.957243	0.99672	0.975419	0.946232	0.945722	0.968208	0.943263	0.929896	0.92479	0.935801	0.885545	0.906287	0.902192	0.929914	0.897673	0.858939	0.956148	0.970269	0.950639	0.957532	0.951067	0.974815	0.947198	0.931632	1	0.972753	0.978011	0.931768	0.967795	0.947552	0.964635	0.96833	0.963763	0.944528	0.965643	0.946467	0.968882	0.968213	0.974095	0.96131	0.978741	0.974861	0.990728
63.073	0.991801	0.98597	0.966868	0.985336	0.942378	0.966369	0.913621	0.965795	0.983529	0.942238	0.914079	0.94689	0.947358	0.942126	0.908266	0.934121	0.930124	0.928781	0.906638	0.901011	0.905376	0.887691	0.957649	0.976783	0.989247	0.935361	0.97284	0.976362	0.953478	0.940457	0.935105	0.994275	0.985341	0.955877	1	0.985951	0.99397	0.946873	1	1	0.963918	0.971504	0.962906	0.96754	1	0.95264	0.979033	0.987513	0.973785
63.282	0.963734	0.953222	0.972522	0.969857	0.985183	0.998178	0.941223	0.991026	1	0.946907	0.762346	0.912147	0.93147	0.94715	0.920482	0.923579	0.904901	0.914142	0.915883	0.873302	0.897761	0.86236	0.992314	0.975521	1	1	0.975123	1	1	0.90643	0.960983	0.997591	0.994624	0.983146	0.979422	0.957696	0.982278	1	0.963796	0.960058	0.99181	0.953919	0.949613	0.96641	0.988127	0.974087	0.982832	0.986515	0.976438
63.491	0.970999	1	0.944622	0.95872	0.916043	0.981641	0.93492	0.945762	0.977252	0.945702	0.87195	0.919308	0.929972	0.92885	0.917924	0.910771	0.874252	0.904745	0.901845	0.889159	0.879122	0.807834	0.983356	1	0.927717	0.940209	0.929885	0.955065	0.951562	1	0.912335	0.99517	0.969577	0.965672	0.993494	1	0.986264	0.97282	0.966775	0.930616	0.986461	0.95441	0.95419	0.947699	0.990216	0.987027	0.973606	0.972691	0.970726
63.701	0.97639	0.990742	0.99192	0.989862	0.947402	0.995997	0.903041	0.974089	0.979975	0.935044	0.834576	0.901728	0.952949	0.912609	0.917009	0.909265	0.885088	0.887812	0.890272	0.894132	0.877481	0.842291	0.987899	0.992718	0.907689	0.968642	1	0.977699	0.982075	0.976225	0.99025	1	0.975517	0.966098	0.987003	0.930238	0.99249	0.959971	0.96897	0.936166	0.978362	0.962691	0.97138	0.963087	0.983718	0.962572	0.95335	0.96876	0.968766
63.91	0.965694	0.988568	0.953724	0.954793	0.975458	0.957469	0.928888	0.986893	0.959018	0.954023	0.860796	0.961617	0.932418	0.921592	0.939722	0.918191	0.879344	0.900862	0.908109	0.890498	0.876035	0.819294	0.960594	0.979068	0.914228	0.899653	0.94644	0.934433	0.941982	0.986609	0.93604	0.985737	0.98786	0.962762	0.976999	0.952315	0.974211	0.975384	0.960306	0.962474	0.964106	0.929421	0.964925	0.96544	0.971109	0.965868	0.968957	0.988361	0.973045
64.119	0.961929	0.977213	0.973435	0.957331	0.975868	1	0.929244	0.978043	0.969586	0.937628	0.829017	0.920332	0.922296	0.933507	0.905106	0.930904	0.849071	0.872048	0.860967	0.867545	0.877748	0.815114	0.973951	0.972461	0.948066	0.983562	0.958691	0.980047	0.979432	0.952352	0.957069	0.971811	0.982376	0.989579	0.965675	0.932526	1	0.953968	0.952906	0.966188	0.960204	0.939042	0.950091	0.962772	0.9809	0.974627	0.970623	0.970292	0.959449
64.328	0.958261	0.980194	0.950036	0.968265	0.975392	0.97474	0.93438	0.9635	0.995968	0.942606	0.862876	0.9051	0.91811	0.89193	0.901238	0.893447	0.833756	0.882412	0.854233	0.867399	0.855462	0.770832	0.974817	0.964606	0.850233	0.967049	0.942455	0.985331	0.93023	0.915563	0.974287	0.983707	0.976959	0.998422	0.972183	0.966935	0.995153	0.992579	0.974808	0.989032	0.971122	0.945812	0.927332	0.942149	0.953784	0.950515	0.960086	0.960748	0.963904
64.537	0.950466	0.99082	0.950492	0.975504	0.952991	0.962931	0.921138	0.966853	0.963977	0.922196	0.897796	0.923029	0.905829	0.918961	0.879815	0.891158	0.876075	0.868018	0.868369	0.86071	0.850843	0.749272	1	0.960074	0.963541	0.967082	0.978326	0.964685	0.975526	0.97493	0.972692	0.972311	0.979102	0.944747	0.960251	0.957674	0.94971	0.954942	0.974867	0.934412	0.94336	0.931639	0.945389	0.94605	0.96332	0.96399	0.959951	0.959015	0.951525
64.747	0.963354	0.97459	0.936037	0.950836	0.959765	0.977833	0.914184	0.953272	0.962839	0.93864	0.814974	0.907794	0.901083	0.897026	0.887441	0.909175	0.863058	0.8948	0.888836	0.850895	0.876044	0.755197	0.955355	0.965668	0.889282	0.930165	0.948154	0.937228	0.936775	0.977735	0.962485	0.967189	0.979674	0.9719	0.945474	0.950043	0.988663	0.968907	0.933657	0.91968	0.952456	0.947715	0.938928	0.940443	0.958788	0.96423	0.963084	0.956904	0.949577
64.956	0.94733	0.967624	0.948725	0.957283	0.911198	0.90924	0.931466	0.917807	0.973697	0.913471	0.887785	0.906322	0.890546	0.891856	0.904763	0.90854	0.86174	0.873476	0.840718	0.8295	0.82757	0.655535	0.981031	0.942991	0.855461	0.925714	0.909202	0.944434	0.910228	0.940134	0.953082	0.959436	0.978271	0.955234	0.923969	0.900768	0.947904	0.958483	0.929032	0.917688	0.957269	0.9203	0.928493	0.938687	0.926627	0.949036	0.944553	0.94947	0.960419
65.165	0.962992	0.958071	0.929179	0.940315	0.903037	0.960163	0.915403	0.948958	0.963801	0.923133	0.843852	0.912391	0.878852	0.892437	0.891502	0.879429	0.860557	0.878498	0.853087	0.821728	0.804442	0.698219	0.976597	0.933637	0.920739	0.970498	0.963121	0.990857	0.940838	0.900421	0.975098	0.967314	0.953934	0.969411	0.952474	0.976652	0.951214	0.959431	0.936416	0.950238	0.958954	0.908171	0.938984	0.955791	0.965743	0.953805	0.947789	0.944364	0.949727
65.374	0.954238	0.950265	0.919646	0.949027	0.969446	0.926629	0.906342	0.912634	0.957779	0.913572	0.803252	0.86748	0.912023	0.887587	0.880244	0.862005	0.856121	0.85062	0.847162	0.847622	0.852091	0.732922	0.955372	0.962914	0.881892	0.949203	0.912621	0.956526	0.934936	0.948808	0.915953	0.976404	0.984082	0.971982	0.974686	0.955376	0.969707	0.963348	0.950534	0.9372	0.919003	0.928173	0.923685	0.934275	0.963509	0.934663	0.948833	0.948854	0.936869
65.583	0.960466	0.955865	0.931924	0.939178	0.969928	0.954086	0.896862	0.92583	0.970659	0.911647	0.739054	0.904817	0.882082	0.866982	0.863568	0.870617	0.846009	0.854039	0.833914	0.862481	0.855493	0.721786	0.963666	0.926074	0.922876	0.935192	0.886277	0.922164	0.911729	0.892495	0.921148	0.951033	0.934076	0.973783	0.971443	0.989729	0.972207	0.953762	0.911647	0.928699	0.915139	0.889462	0.900373	0.920635	0.935898	0.924073	0.935651	0.928071	0.936633
65.792	0.939111	0.968055	0.924483	0.949944	1	0.93331	0.907306	0.93279	0.950112	0.883941	0.703135	0.883264	0.876523	0.894788	0.851973	0.866844	0.830237	0.853029	0.823519	0.820063	0.794071	0.746288	0.917889	0.916571	0.838708	0.935724	0.922853	0.944461	0.993067	0.918044	0.952099	0.949634	0.918476	0.946515	0.942235	0.958151	0.953013	0.940802	0.93908	0.910503	0.929125	0.902302	0.936172	0.927157	0.939763	0.935339	0.918574	0.938126	0.931172
66.002	0.942549	0.938649	0.90785	0.940812	0.980007	0.926623	0.879878	0.942	0.953885	0.911111	0.842873	0.873349	0.873296	0.861931	0.865937	0.854659	0.841642	0.852292	0.833604	0.817886	0.813821	0.736372	0.94538	0.931956	0.858041	0.892086	0.845197	0.953858	0.910343	0.905118	0.929358	0.938334	0.954338	0.930403	0.928351	0.956116	0.927509	0.936454	0.920191	0.924091	0.914841	0.884048	0.909459	0.938795	0.933428	0.931943	0.940555	0.939929	0.93338
66.211	0.948805	0.942411	0.929652	0.934001	0.956111	0.94672	0.886004	0.933975	0.948039	0.882563	0.788021	0.870659	0.883287	0.872945	0.841964	0.82554	0.80349	0.842559	0.875084	0.81693	0.821683	0.677419	0.935875	0.917558	0.837607	0.907617	0.937729	0.99282	0.919232	0.914445	0.931824	0.93992	0.924627	0.951698	0.956053	0.962545	0.978855	0.944866	0.929639	0.897113	0.919839	0.899314	0.901881	0.909178	0.93571	0.923231	0.913715	0.916325	0.921913
66.42	0.950573	0.91799	0.906353	0.933292	0.963958	0.966982	0.857398	0.889038	0.927314	0.888001	0.815943	0.857066	0.859449	0.88102	0.833803	0.843324	0.82623	0.821818	0.843181	0.799521	0.828459	0.695814	0.929552	0.910209	0.844828	0.880281	0.900711	0.873087	0.912676	0.900599	0.876785	0.953857	0.937577	0.93486	0.941697	0.91902	0.934809	0.914703	0.918756	0.912045	0.907239	0.885689	0.888833	0.892254	0.935125	0.925342	0.924721	0.914386	0.914601
66.629	0.937535	0.940522	0.927566	0.932272	0.932289	0.930943	0.877076	0.894209	0.944174	0.886178	0.812049	0.86837	0.866351	0.819568	0.831653	0.814072	0.799528	0.827694	0.820911	0.803845	0.791782	0.700797	0.93898	0.933347	0.806405	0.929349	0.922185	0.926586	0.957087	0.921507	0.892286	0.933824	0.950947	0.961294	0.912293	0.917772	0.940562	0.926538	0.929592	0.885584	0.903495	0.881124	0.87832	0.887958	0.926964	0.909386	0.930732	0.922177	0.919813
66.838	0.923353	0.938698	0.904263	0.914099	0.970198	0.900338	0.840525	0.918829	0.932139	0.892336	0.820115	0.849449	0.847494	0.846387	0.799952	0.819748	0.818373	0.826367	0.814804	0.807376	0.804339	0.680561	0.936321	0.907027	0.788315	0.873031	0.895719	0.956946	0.930334	0.907516	0.931573	0.922182	0.955161	0.922407	0.926504	0.963194	0.935056	0.943456	0.89434	0.891897	0.904071	0.896167	0.887153	0.91952	0.90532	0.910525	0.919725	0.938445	0.913757
67.048	0.920785	0.929371	0.891275	0.916313	0.97366	0.911981	0.836236	0.902798	0.929301	0.859082	0.816433	0.829971	0.84384	0.842053	0.814376	0.818275	0.81091	0.82932	0.828331	0.771379	0.797831	0.698925	0.93784	0.895045	0.87889	0.900575	0.945661	0.925441	0.923153	0.939544	0.865033	0.936501	0.933031	0.899876	0.938699	0.952384	0.945055	0.916993	0.888794	0.919761	0.898051	0.884541	0.890164	0.892777	0.90103	0.937605	0.91377	0.922108	0.899236
67.257	0.953858	0.928292	0.88392	0.912419	0.976464	0.929812	0.868949	0.895737	0.922027	0.903541	0.828262	0.841541	0.815428	0.847201	0.815279	0.81847	0.79872	0.817068	0.838706	0.807979	0.800749	0.75213	0.925961	0.901944	0.774178	0.857657	0.897286	0.889422	0.86461	0.864284	0.825965	0.936728	0.91004	0.909427	0.900861	0.898099	0.93321	0.912987	0.910249	0.875215	0.911584	0.848197	0.873673	0.890773	0.903548	0.904563	0.903536	0.897799	0.902952
67.466	0.92704	0.924404	0.866174	0.914718	0.957604	0.907165	0.837963	0.895037	0.903054	0.858642	0.822866	0.83211	0.854085	0.843808	0.829986	0.82362	0.768695	0.796821	0.807944	0.776943	0.784932	0.742192	0.930103	0.884984	0.819344	0.887329	0.909203	0.94718	0.876658	0.919033	0.922426	0.918793	0.923573	0.921871	0.90664	0.921481	0.915068	0.92346	0.893239	0.895078	0.894769	0.87055	0.864165	0.891925	0.922781	0.894357	0.894829	0.899147	0.908753
67.675	0.898746	0.914917	0.897252	0.896481	0.972231	0.918205	0.87614	0.914167	0.907763	0.872432	0.792528	0.859437	0.823882	0.839414	0.843372	0.849728	0.792656	0.760641	0.789318	0.759718	0.761695	0.736855	0.901922	0.868145	0.829383	0.878078	0.874435	0.886695	0.870491	0.899727	0.875503	0.921846	0.918843	0.914289	0.892853	0.908124	0.921707	0.929167	0.903512	0.899663	0.882574	0.872478	0.851829	0.87695	0.916871	0.910474	0.912736	0.921091	0.905397
67.884	0.915916	0.896413	0.904913	0.88865	0.960327	0.912705	0.831082	0.880865	0.906043	0.862972	0.758883	0.829157	0.845308	0.816999	0.804799	0.80697	0.774835	0.799514	0.772393	0.747121	0.775642	0.67578	0.888247	0.874194	0.851213	0.881296	0.904496	0.861173	0.904271	0.912804	0.900882	0.921419	0.885889	0.949891	0.90231	0.915884	0.886818	0.908613	0.917957	0.87029	0.873552	0.819501	0.866088	0.864148	0.892363	0.909011	0.905248	0.901363	0.89522
68.093	0.909257	0.909278	0.898246	0.885451	0.936574	0.890713	0.852894	0.882305	0.920363	0.865782	0.782874	0.8437	0.827278	0.820848	0.807143	0.798816	0.797214	0.766837	0.773115	0.781736	0.774746	0.607324	0.898272	0.857858	0.834678	0.902253	0.883632	0.932448	0.903384	0.898581	0.944359	0.909295	0.891341	0.914413	0.905685	0.892946	0.917148	0.928297	0.874699	0.864126	0.886909	0.831378	0.874423	0.87327	0.909786	0.893601	0.8988	0.879941	0.881551
68.303	0.886499	0.894114	0.893963	0.868282	0.966099	0.884053	0.804158	0.860665	0.902535	0.849927	0.739693	0.844264	0.804636	0.799849	0.808188	0.772584	0.786445	0.769635	0.813145	0.780561	0.767537	0.674462	0.888894	0.848021	0.870417	0.856723	0.887765	0.920568	0.926173	0.875817	0.856038	0.888049	0.894688	0.881941	0.909776	0.915714	0.904639	0.912141	0.891568	0.896679	0.866306	0.838441	0.860615	0.85952	0.893987	0.883093	0.884205	0.89284	0.875801
68.512	0.88324	0.89165	0.866383	0.879894	0.919261	0.860724	0.847049	0.869136	0.893305	0.869645	0.735028	0.82011	0.799558	0.781892	0.775537	0.798661	0.786816	0.780612	0.763617	0.763936	0.764746	0.658019	0.87617	0.865255	0.734508	0.840495	0.869822	0.885469	0.880173	0.836727	0.869848	0.91397	0.885975	0.904439	0.891862	0.877834	0.893647	0.901784	0.892052	0.87876	0.860745	0.832257	0.853252	0.877896	0.88927	0.892997	0.920586	0.901806	0.871545
68.721	0.902376	0.883943	0.890368	0.863032	0.96229	0.883306	0.819348	0.828109	0.887403	0.844226	0.817059	0.82381	0.792461	0.808827	0.75993	0.778564	0.743952	0.769544	0.729532	0.75194	0.786388	0.634053	0.847389	0.839659	0.797631	0.846007	0.878624	0.914773	0.894658	0.907973	0.924834	0.887547	0.84751	0.907917	0.920582	0.919347	0.878567	0.879	0.865474	0.888505	0.883842	0.823685	0.861536	0.865439	0.884307	0.88359	0.894685	0.886384	0.867704
68.93	0.890818	0.892298	0.851877	0.871857	0.951594	0.882002	0.813412	0.858436	0.881954	0.833542	0.726049	0.798515	0.78027	0.786877	0.769388	0.763991	0.784525	0.788156	0.797975	0.726869	0.748157	0.660959	0.894669	0.847978	0.742834	0.866598	0.844223	0.845588	0.887211	0.848619	0.7843	0.902911	0.841018	0.910791	0.927648	0.902772	0.902524	0.905891	0.904265	0.878503	0.853549	0.822584	0.842288	0.846274	0.873321	0.89174	0.885042	0.891683	0.878358
69.139	0.877204	0.882893	0.864082	0.869229	0.951589	0.88924	0.809844	0.852076	0.892306	0.844275	0.812654	0.796385	0.804203	0.782934	0.795186	0.79105	0.774651	0.795516	0.78442	0.73125	0.780821	0.669514	0.857244	0.833361	0.731073	0.850632	0.855726	0.88229	0.871231	0.855844	0.818031	0.875106	0.859084	0.906424	0.925072	0.893537	0.878603	0.900154	0.890633	0.871445	0.861639	0.804588	0.839665	0.841036	0.886831	0.88605	0.883224	0.888243	0.856401
69.349	0.878558	0.886486	0.819868	0.857649	0.891661	0.863231	0.820344	0.804716	0.884786	0.838779	0.778664	0.771416	0.800446	0.784201	0.767836	0.768126	0.755344	0.740796	0.760706	0.739222	0.761809	0.680951	0.882329	0.835643	0.757539	0.817858	0.834933	0.895436	0.838697	0.835619	0.86968	0.88292	0.842469	0.892248	0.883856	0.868361	0.876511	0.89786	0.869938	0.843457	0.861326	0.825819	0.837481	0.844119	0.854386	0.879893	0.892439	0.880814	0.861711
69.558	0.860917	0.885436	0.827128	0.849086	0.982108	0.860682	0.80636	0.851865	0.883924	0.828342	0.713291	0.780209	0.78327	0.782294	0.746999	0.733608	0.748956	0.768477	0.760331	0.693454	0.751385	0.47174	0.838604	0.825187	0.772962	0.810074	0.858799	0.819606	0.792429	0.811595	0.83317	0.859686	0.851913	0.872754	0.873903	0.842235	0.868662	0.869868	0.878588	0.83196	0.874846	0.79907	0.812712	0.822452	0.868376	0.866767	0.882545	0.874894	0.856504
69.767	0.845645	0.867893	0.817643	0.850468	0.971153	0.860293	0.760676	0.844161	0.861245	0.834357	0.901636	0.803459	0.807569	0.807981	0.758637	0.773575	0.748972	0.750816	0.760684	0.70999	0.732111	0.655498	0.836121	0.819931	0.779893	0.820429	0.869695	0.867414	0.800469	0.775235	0.831131	0.860659	0.844613	0.832795	0.832445	0.897424	0.84544	0.88091	0.863926	0.87907	0.846847	0.796346	0.81367	0.802574	0.852403	0.87413	0.872916	0.869239	0.85962
69.976	0.861727	0.860554	0.855768	0.84386	0.995849	0.823302	0.80541	0.809678	0.862341	0.833462	0.764081	0.778183	0.789203	0.75826	0.743128	0.758861	0.743361	0.760861	0.753099	0.699293	0.727924	0.71094	0.846781	0.825167	0.742821	0.811522	0.854551	0.808922	0.830032	0.802499	0.813365	0.860165	0.866903	0.865418	0.849462	0.913642	0.884667	0.883921	0.881482	0.866438	0.817587	0.794419	0.825634	0.805681	0.851015	0.86134	0.866719	0.861447	0.843851
70.185	0.854922	0.868003	0.785944	0.828821	0.926741	0.810071	0.762327	0.786359	0.844536	0.840851	0.753666	0.754123	0.795653	0.754824	0.715689	0.732336	0.741941	0.744514	0.736665	0.709691	0.727081	0.614564	0.825533	0.817637	0.752721	0.802745	0.84812	0.841098	0.798529	0.782531	0.859339	0.828291	0.829897	0.836732	0.877197	0.82988	0.859986	0.863648	0.856541	0.867305	0.828744	0.786816	0.804832	0.81853	0.841408	0.863129	0.828526	0.855493	0.833963
70.394	0.846813	0.882284	0.806343	0.843289	0.926279	0.83663	0.745831	0.813875	0.852034	0.851659	0.776568	0.775738	0.767681	0.771115	0.724963	0.720537	0.729598	0.717446	0.704552	0.682023	0.692623	0.552905	0.806153	0.807273	0.772271	0.844803	0.833712	0.7959	0.785414	0.782978	0.842253	0.857201	0.813615	0.856574	0.862187	0.849019	0.8429	0.852893	0.836332	0.873332	0.847159	0.780743	0.808973	0.801967	0.845247	0.85046	0.873474	0.879059	0.844248
70.604	0.82687	0.868343	0.805027	0.824035	0.916033	0.851683	0.766316	0.788742	0.843293	0.823169	0.704165	0.780464	0.762953	0.750688	0.716305	0.730411	0.701379	0.732812	0.714158	0.699089	0.731129	0.765911	0.82828	0.810593	0.749727	0.830284	0.797687	0.792555	0.808937	0.796024	0.787133	0.83652	0.850776	0.831056	0.850234	0.874147	0.852781	0.854665	0.819176	0.832739	0.819071	0.772943	0.810675	0.796997	0.822515	0.842558	0.859911	0.87097	0.834588
70.813	0.850402	0.844559	0.801585	0.81282	0.933003	0.843072	0.71605	0.77602	0.838628	0.828654	0.785051	0.750104	0.765147	0.765763	0.72554	0.726041	0.739114	0.724265	0.734162	0.660256	0.708288	0.50454	0.812889	0.808788	0.67845	0.777363	0.842802	0.867722	0.745863	0.835693	0.846435	0.851854	0.849496	0.808185	0.88044	0.871284	0.831882	0.855042	0.86154	0.885446	0.819286	0.760948	0.813905	0.792416	0.842417	0.840993	0.848515	0.843687	0.820878
71.022	0.837775	0.837396	0.784763	0.810488	0.891059	0.833593	0.725775	0.75137	0.837001	0.813365	0.851462	0.720429	0.763667	0.743942	0.74171	0.735968	0.694806	0.710292	0.720562	0.671737	0.670964	0.507775	0.796143	0.80596	0.713897	0.777176	0.807084	0.766372	0.800539	0.824596	0.807059	0.818067	0.815535	0.820153	0.847894	0.86051	0.827066	0.862301	0.844263	0.861158	0.818873	0.757369	0.78857	0.791177	0.824202	0.828316	0.843819	0.861912	0.820504
71.231	0.826846	0.86717	0.821458	0.811637	0.891099	0.812033	0.775753	0.775359	0.849569	0.814725	0.735567	0.728909	0.738193	0.738821	0.693637	0.74556	0.695678	0.696269	0.680064	0.665536	0.686628	0.617204	0.801039	0.778707	0.694288	0.804671	0.819103	0.78866	0.822298	0.816226	0.774851	0.841117	0.791501	0.823421	0.858408	0.876781	0.834547	0.871987	0.832694	0.836716	0.808116	0.73473	0.780814	0.763586	0.806545	0.820526	0.830562	0.819978	0.807578
71.44	0.821587	0.823667	0.770959	0.804454	0.915638	0.777762	0.731847	0.753694	0.81558	0.826079	0.805889	0.74334	0.742097	0.720949	0.710798	0.737941	0.70214	0.682857	0.681678	0.630588	0.690553	0.534131	0.811871	0.778469	0.762449	0.726483	0.796063	0.812099	0.836623	0.849565	0.777896	0.823958	0.802714	0.882156	0.876969	0.905882	0.859181	0.842411	0.836837	0.839738	0.790749	0.746652	0.805507	0.781551	0.821904	0.848401	0.815639	0.839829	0.817658
71.65	0.817404	0.839624	0.777828	0.801343	0.868237	0.79279	0.76858	0.753588	0.818977	0.821746	0.713817	0.726379	0.728204	0.742373	0.694198	0.710152	0.667257	0.679023	0.700654	0.668728	0.692434	0.643123	0.803031	0.767909	0.719936	0.735087	0.786274	0.800011	0.767972	0.75582	0.750708	0.839286	0.80523	0.824848	0.85739	0.852826	0.810119	0.854353	0.792396	0.829866	0.795644	0.759141	0.788681	0.773913	0.806809	0.818137	0.801606	0.848528	0.8
71.859	0.822127	0.834264	0.81918	0.795521	0.911599	0.748885	0.759892	0.74121	0.831121	0.811888	0.698341	0.703856	0.74544	0.741412	0.678373	0.718035	0.658543	0.697967	0.697437	0.616663	0.677625	0.586548	0.795838	0.766457	0.648545	0.746527	0.793414	0.749072	0.780491	0.740665	0.764313	0.823879	0.800161	0.823369	0.875129	0.848986	0.828308	0.841413	0.815809	0.875074	0.776698	0.743787	0.756144	0.751013	0.79965	0.828055	0.819191	0.839671	0.794976
72.068	0.794028	0.860808	0.78281	0.78698	0.896775	0.792591	0.727134	0.755823	0.833551	0.813051	0.627454	0.721724	0.761388	0.723806	0.701424	0.713733	0.64132	0.661905	0.661349	0.619021	0.677991	0.432282	0.822541	0.759006	0.72319	0.779822	0.735056	0.777815	0.823091	0.779755	0.706682	0.838869	0.796693	0.802156	0.836101	0.820384	0.799933	0.847345	0.780758	0.800334	0.793077	0.736083	0.793266	0.764116	0.789966	0.812313	0.797997	0.835262	0.794593
72.277	0.829747	0.864554	0.777341	0.769605	0.891984	0.767458	0.702439	0.738021	0.80856	0.807014	0.609717	0.709504	0.716643	0.721346	0.69248	0.674052	0.67327	0.666952	0.63277	0.619623	0.685987	0.535113	0.797351	0.775099	0.707209	0.763504	0.776518	0.76683	0.739215	0.78316	0.755072	0.802023	0.786894	0.808358	0.804752	0.875383	0.823631	0.819556	0.788272	0.820211	0.782235	0.719227	0.772752	0.764997	0.795453	0.827353	0.814971	0.835878	0.788844
72.486	0.800732	0.8436	0.74731	0.788415	0.886216	0.773664	0.716084	0.717206	0.816708	0.816462	0.814312	0.692152	0.730316	0.705856	0.687101	0.681635	0.649826	0.679761	0.680182	0.64457	0.65818	0.458781	0.775987	0.764183	0.660001	0.742248	0.853428	0.787834	0.772981	0.778639	0.753624	0.800345	0.75734	0.771679	0.870283	0.886952	0.774569	0.829422	0.781058	0.79783	0.75706	0.720571	0.744893	0.735879	0.800756	0.786327	0.807768	0.829606	0.778017
72.695	0.77904	0.803853	0.761533	0.777016	0.888319	0.745341	0.711146	0.731185	0.798429	0.804003	0.778378	0.703467	0.727008	0.707078	0.67885	0.664414	0.657671	0.668766	0.648561	0.612002	0.653303	0.521628	0.735625	0.720248	0.736146	0.780533	0.759956	0.709038	0.740514	0.752465	0.737136	0.777781	0.7513	0.802993	0.82631	0.834446	0.800046	0.812939	0.801635	0.8247	0.78042	0.744578	0.745315	0.743058	0.791438	0.79714	0.783659	0.816583	0.782061
72.905	0.792446	0.823489	0.77967	0.777456	0.8835	0.73198	0.68311	0.74672	0.803445	0.803648	0.68548	0.680095	0.719688	0.704298	0.670045	0.652588	0.654533	0.653881	0.646838	0.619013	0.6484	0.382963	0.746908	0.743564	0.672432	0.724685	0.790995	0.730915	0.684135	0.795806	0.721668	0.811414	0.755509	0.776217	0.793681	0.838321	0.787159	0.789643	0.790164	0.798398	0.7529	0.702782	0.758779	0.740634	0.765366	0.797459	0.77084	0.803274	0.772117
73.114	0.797734	0.824862	0.764606	0.769761	0.881979	0.809048	0.700569	0.727353	0.78674	0.82869	0.734887	0.666591	0.721061	0.700468	0.655556	0.657699	0.637253	0.657987	0.663953	0.624077	0.63555	0.59487	0.78389	0.725373	0.661628	0.710824	0.732745	0.742593	0.723581	0.727846	0.729835	0.796319	0.76149	0.776941	0.813456	0.841627	0.777898	0.78159	0.784929	0.802512	0.759774	0.699574	0.739413	0.735891	0.749075	0.796053	0.787121	0.814214	0.764914
73.323	0.769742	0.800926	0.750333	0.760585	0.877195	0.747941	0.703604	0.728198	0.78599	0.79172	0.602189	0.688555	0.714713	0.681487	0.686674	0.696209	0.616964	0.623443	0.640836	0.589251	0.632654	0.428219	0.77398	0.737806	0.690999	0.721772	0.747124	0.716408	0.685846	0.759733	0.718096	0.777001	0.722399	0.740921	0.805452	0.816913	0.756271	0.818389	0.773768	0.800493	0.730096	0.700779	0.727215	0.710731	0.746971	0.768743	0.752059	0.816867	0.763707
73.532	0.777229	0.804272	0.729831	0.758443	0.888003	0.759045	0.685949	0.70707	0.787725	0.796498	0.652399	0.660626	0.711754	0.706298	0.661082	0.669242	0.625021	0.635499	0.649402	0.597757	0.619419	0.464452	0.749369	0.731332	0.654844	0.743544	0.713761	0.713098	0.721004	0.719646	0.750759	0.770826	0.764901	0.770073	0.811958	0.844095	0.786861	0.789773	0.785088	0.780466	0.750655	0.684954	0.707927	0.709918	0.742597	0.776553	0.778504	0.79116	0.753183
73.741	0.778413	0.786414	0.745808	0.736515	0.876471	0.724394	0.695804	0.675204	0.777694	0.820923	0.679366	0.655093	0.708667	0.682036	0.660726	0.672395	0.620685	0.619653	0.642328	0.592028	0.634082	0.574941	0.725518	0.711561	0.630169	0.705738	0.753242	0.708683	0.724005	0.721357	0.725289	0.79322	0.728842	0.752047	0.809969	0.822066	0.767549	0.80062	0.775967	0.778603	0.746658	0.685425	0.725716	0.704382	0.777181	0.784503	0.773201	0.799408	0.742661
73.951	0.775104	0.816354	0.723352	0.752414	0.832641	0.722151	0.640235	0.687293	0.771708	0.793215	0.690866	0.646946	0.686171	0.664328	0.673794	0.619446	0.628684	0.639266	0.658118	0.61713	0.65011	0.53357	0.758895	0.716885	0.581349	0.701995	0.73952	0.716435	0.658765	0.750024	0.687762	0.762694	0.738326	0.758416	0.791765	0.805511	0.743927	0.765887	0.749933	0.762864	0.757305	0.682336	0.724388	0.705633	0.779652	0.758172	0.754194	0.796575	0.746709
74.16	0.737089	0.772981	0.712254	0.730396	0.870448	0.765152	0.678727	0.701917	0.747924	0.79263	0.702946	0.666551	0.674998	0.659623	0.647687	0.65749	0.604429	0.609267	0.651477	0.588718	0.587834	0.527704	0.733193	0.73449	0.658919	0.674705	0.715201	0.668857	0.754351	0.734559	0.73386	0.747887	0.749984	0.703082	0.784764	0.78573	0.766963	0.731579	0.731595	0.793167	0.725267	0.650241	0.706927	0.684237	0.748539	0.771713	0.741245	0.788571	0.742307
74.369	0.757155	0.779781	0.67917	0.734583	0.903454	0.730673	0.647716	0.701494	0.761652	0.802374	0.62324	0.649248	0.659019	0.657929	0.636581	0.623208	0.61394	0.602782	0.616324	0.591246	0.599025	0.542824	0.709334	0.70542	0.644648	0.682245	0.690054	0.672225	0.666308	0.703964	0.728184	0.748226	0.72221	0.725018	0.804453	0.777732	0.766698	0.757987	0.764428	0.730868	0.727839	0.676327	0.700494	0.690296	0.724214	0.755254	0.765477	0.784242	0.734604
74.578	0.75287	0.792979	0.731647	0.726213	0.878091	0.722899	0.652052	0.708941	0.756849	0.798427	0.715008	0.620516	0.670656	0.667463	0.623689	0.642087	0.616079	0.608001	0.613854	0.581618	0.595617	0.500092	0.723879	0.707557	0.645087	0.675739	0.72046	0.702251	0.703809	0.647833	0.705239	0.742316	0.712038	0.726108	0.799822	0.778119	0.744495	0.726335	0.736157	0.713981	0.713266	0.670585	0.690249	0.676416	0.714684	0.753532	0.75282	0.776377	0.731557
74.787	0.757239	0.766701	0.71707	0.723492	0.86006	0.70821	0.647185	0.640176	0.743053	0.792248	0.647969	0.641654	0.666951	0.66662	0.639744	0.635035	0.60124	0.613253	0.605394	0.57979	0.623795	0.45177	0.738695	0.712582	0.672813	0.706416	0.679892	0.643153	0.642305	0.69087	0.648838	0.745788	0.713943	0.717395	0.750685	0.72862	0.73234	0.707441	0.711132	0.777382	0.733262	0.652724	0.699498	0.676679	0.729316	0.745639	0.736481	0.765474	0.726447
74.996	0.728988	0.768245	0.704895	0.701959	0.847401	0.710142	0.65086	0.655704	0.757276	0.797849	0.60777	0.601752	0.647514	0.646776	0.635525	0.656804	0.600621	0.614231	0.621718	0.567493	0.632337	0.502168	0.722331	0.682584	0.590149	0.685722	0.682089	0.6936	0.691968	0.645811	0.676073	0.745268	0.689012	0.69972	0.75082	0.797122	0.758014	0.720856	0.735826	0.754273	0.717755	0.666311	0.687391	0.684351	0.719515	0.7528	0.727962	0.77351	0.716728
75.206	0.731154	0.770322	0.689373	0.703946	0.837194	0.700565	0.642979	0.681252	0.745107	0.795732	0.634479	0.594225	0.651804	0.646707	0.612019	0.620492	0.570122	0.588968	0.579609	0.53068	0.599269	0.493567	0.734394	0.71404	0.546176	0.708139	0.702526	0.70387	0.673864	0.673368	0.65495	0.73217	0.721845	0.69535	0.774347	0.77091	0.720246	0.735135	0.744742	0.738127	0.701164	0.639321	0.687879	0.681449	0.691545	0.729756	0.731502	0.77674	0.721251
75.415	0.734456	0.760915	0.684255	0.714063	0.835691	0.66878	0.622839	0.669467	0.744754	0.804979	0.731841	0.629521	0.678539	0.648775	0.608144	0.642386	0.582507	0.567186	0.59718	0.564336	0.572399	0.463546	0.687822	0.700494	0.56176	0.671767	0.659513	0.647082	0.663144	0.672493	0.670627	0.728794	0.69774	0.690965	0.777793	0.762529	0.734088	0.700931	0.728514	0.723198	0.692157	0.654717	0.695613	0.664351	0.719464	0.733128	0.728705	0.759677	0.711423
75.624	0.717289	0.755275	0.703106	0.699689	0.843348	0.678451	0.631103	0.670899	0.734107	0.795986	0.622144	0.614113	0.623295	0.621411	0.608152	0.633776	0.54308	0.588095	0.594809	0.539397	0.576432	0.47423	0.674556	0.693008	0.600291	0.620175	0.687012	0.625659	0.645049	0.665329	0.720701	0.707812	0.678825	0.674356	0.718641	0.737929	0.706643	0.698851	0.69409	0.697882	0.705268	0.645883	0.69163	0.654049	0.688409	0.728473	0.710866	0.737701	0.710731
75.833	0.742575	0.758589	0.688873	0.68513	0.826933	0.699285	0.640016	0.663957	0.724517	0.803228	0.659896	0.59132	0.659322	0.619689	0.599046	0.604643	0.543632	0.553327	0.571123	0.539531	0.573267	0.441536	0.695692	0.673827	0.543671	0.597846	0.689267	0.703757	0.665118	0.648195	0.704896	0.712335	0.680003	0.645981	0.729255	0.733288	0.718362	0.699143	0.679353	0.704821	0.687535	0.635088	0.666326	0.656752	0.688278	0.694658	0.700849	0.762614	0.688804
76.042	0.721042	0.732766	0.699556	0.688804	0.878879	0.689459	0.623436	0.673924	0.725645	0.793239	0.609651	0.611059	0.633133	0.630772	0.615547	0.569206	0.570234	0.533842	0.575486	0.507206	0.570803	0.478221	0.687222	0.68927	0.639766	0.651116	0.653073	0.641852	0.607916	0.659127	0.650421	0.695747	0.684917	0.624794	0.703476	0.741423	0.696065	0.692488	0.69806	0.716409	0.694938	0.623273	0.690123	0.647778	0.713752	0.728163	0.718626	0.743773	0.698543
76.252	0.711474	0.74341	0.649117	0.683571	0.825287	0.663352	0.607334	0.655121	0.720234	0.809043	0.733798	0.575879	0.633749	0.620475	0.602007	0.5867	0.546383	0.559041	0.577058	0.540215	0.565024	0.40529	0.679066	0.662811	0.533788	0.666881	0.635638	0.633782	0.610324	0.615056	0.634645	0.711835	0.688298	0.635689	0.674892	0.730981	0.676122	0.664231	0.673127	0.680049	0.688557	0.620279	0.670426	0.656759	0.675097	0.724609	0.712984	0.755615	0.690075
76.461	0.721171	0.763704	0.679183	0.68987	0.786072	0.683572	0.597852	0.656583	0.7169	0.788625	0.70789	0.555416	0.601917	0.602677	0.60305	0.605175	0.509558	0.532425	0.550728	0.522647	0.543236	0.413987	0.67275	0.662628	0.606362	0.626758	0.595238	0.621368	0.663848	0.588105	0.676224	0.71732	0.669767	0.649741	0.705818	0.689665	0.707078	0.666032	0.700956	0.692004	0.679686	0.60775	0.661298	0.606849	0.679419	0.709544	0.695924	0.739097	0.676829
76.67	0.706778	0.735208	0.677142	0.678904	0.800608	0.644819	0.609814	0.641823	0.70598	0.8021	0.650241	0.563812	0.600719	0.594826	0.556083	0.571666	0.513373	0.562312	0.59113	0.514873	0.539209	0.354663	0.649242	0.645482	0.559396	0.639712	0.617235	0.634585	0.607332	0.632604	0.677786	0.674798	0.656941	0.655722	0.718035	0.697206	0.681527	0.680767	0.693597	0.716836	0.682989	0.607617	0.674352	0.639661	0.681682	0.713174	0.69455	0.738481	0.67866
76.879	0.710919	0.711252	0.661808	0.677008	0.768894	0.65635	0.610893	0.617542	0.703208	0.781873	0.628026	0.555878	0.612627	0.60842	0.586134	0.578005	0.531651	0.547452	0.520959	0.506105	0.525012	0.392355	0.653325	0.652906	0.536089	0.610245	0.590625	0.607835	0.600806	0.565848	0.630109	0.687545	0.645521	0.640943	0.716001	0.695955	0.686925	0.659772	0.665469	0.697249	0.667886	0.611369	0.659933	0.607319	0.65928	0.699701	0.686326	0.727381	0.665572
77.088	0.676123	0.734153	0.656119	0.676999	0.775471	0.650324	0.6205	0.650839	0.677273	0.81881	0.646201	0.574519	0.62253	0.603478	0.559761	0.585605	0.526267	0.524989	0.549677	0.506462	0.537792	0.350259	0.665662	0.677987	0.525612	0.585712	0.561242	0.587359	0.653956	0.60584	0.619486	0.697536	0.65384	0.596785	0.666069	0.66676	0.707037	0.662219	0.66058	0.710836	0.661355	0.60478	0.617893	0.618686	0.655874	0.716165	0.69108	0.718229	0.662681
77.297	0.688222	0.737406	0.653485	0.650518	0.738186	0.639531	0.609444	0.613625	0.703032	0.813461	0.621208	0.538139	0.591097	0.612004	0.563482	0.55254	0.495092	0.522011	0.525753	0.501706	0.531054	0.385527	0.633903	0.612557	0.534602	0.62615	0.64237	0.609251	0.649568	0.571848	0.604841	0.669481	0.625874	0.658455	0.689419	0.673458	0.685547	0.670823	0.673389	0.712008	0.671792	0.595817	0.642787	0.60003	0.65471	0.681159	0.672537	0.716287	0.653625
77.507	0.659054	0.702631	0.669381	0.642442	0.778718	0.613112	0.586528	0.632268	0.694821	0.803081	0.697151	0.545803	0.589174	0.58468	0.552491	0.571403	0.488397	0.536354	0.525059	0.483145	0.52636	0.437919	0.650477	0.643363	0.501504	0.595679	0.620067	0.599834	0.610327	0.568607	0.663106	0.680438	0.620583	0.575056	0.667884	0.66966	0.684639	0.670453	0.680414	0.72681	0.645244	0.585538	0.610552	0.599441	0.640706	0.673322	0.675099	0.708686	0.657947
77.716	0.677833	0.70461	0.644137	0.651618	0.771142	0.661323	0.56544	0.614283	0.68472	0.811609	0.636062	0.530822	0.583161	0.599904	0.556376	0.547783	0.507127	0.521791	0.546127	0.529831	0.498364	0.456319	0.636803	0.644141	0.54297	0.60941	0.64385	0.65046	0.609508	0.621162	0.610166	0.665211	0.612517	0.563458	0.643271	0.651457	0.66392	0.626178	0.656977	0.689559	0.648518	0.564016	0.613502	0.582483	0.643529	0.672469	0.67974	0.690781	0.644031
77.925	0.675643	0.70491	0.639543	0.638212	0.771488	0.647176	0.58766	0.618014	0.686164	0.790643	0.607098	0.519819	0.576279	0.560764	0.535219	0.520315	0.521943	0.521816	0.512363	0.522018	0.541103	0.424685	0.628935	0.636473	0.490376	0.577051	0.56203	0.59866	0.526879	0.577074	0.57002	0.68786	0.626304	0.568031	0.636089	0.619434	0.625532	0.641437	0.630037	0.658464	0.648867	0.578413	0.638281	0.600185	0.636559	0.666157	0.657523	0.712982	0.656932
78.134	0.653429	0.7024	0.610373	0.637268	0.730119	0.617362	0.557287	0.628506	0.668914	0.790833	0.623695	0.513122	0.543491	0.568844	0.529134	0.530346	0.499871	0.489399	0.486159	0.487713	0.485762	0.4396	0.649244	0.653578	0.534687	0.604872	0.616697	0.575069	0.542784	0.536262	0.574518	0.66308	0.636514	0.566144	0.624127	0.623211	0.6639	0.642402	0.647897	0.631871	0.642632	0.557988	0.614152	0.590921	0.641751	0.659369	0.653737	0.711883	0.654378
78.343	0.652222	0.702865	0.664186	0.642915	0.69365	0.613809	0.609972	0.612509	0.65228	0.799371	0.566781	0.50225	0.548601	0.551855	0.515181	0.538756	0.480651	0.483239	0.511447	0.474196	0.475424	0.3246	0.607901	0.62927	0.5168	0.594234	0.582824	0.55741	0.523289	0.503749	0.599896	0.644199	0.610875	0.602068	0.629404	0.623519	0.646982	0.626175	0.606776	0.617603	0.636732	0.560959	0.62066	0.580737	0.644648	0.665071	0.664206	0.700712	0.644604
78.553	0.654421	0.684871	0.645226	0.619335	0.774668	0.624458	0.558266	0.614053	0.661081	0.808324	0.655167	0.489324	0.581201	0.570153	0.551982	0.491661	0.489715	0.485267	0.521895	0.486768	0.507772	0.440149	0.61898	0.63465	0.499833	0.550419	0.582437	0.520435	0.525259	0.540963	0.549552	0.667645	0.615137	0.552332	0.641579	0.651692	0.649333	0.615116	0.647651	0.681016	0.625098	0.545318	0.598246	0.569455	0.618699	0.647353	0.639178	0.68475	0.63703
78.762	0.669345	0.685326	0.605238	0.611519	0.73358	0.644293	0.581376	0.609096	0.648853	0.805385	0.532022	0.499691	0.547273	0.552434	0.540528	0.531151	0.486655	0.493785	0.537612	0.45241	0.497165	0.353039	0.628095	0.615135	0.497649	0.561431	0.577148	0.552059	0.566158	0.541723	0.564659	0.63308	0.581985	0.579098	0.609785	0.615017	0.634714	0.626954	0.639166	0.655407	0.63851	0.562815	0.588472	0.570695	0.628859	0.660343	0.662295	0.693892	0.63113
78.971	0.649887	0.695424	0.605161	0.607718	0.716522	0.607867	0.549514	0.564778	0.652409	0.817135	0.527752	0.493697	0.521131	0.553837	0.510403	0.486656	0.460046	0.469847	0.521661	0.44883	0.446864	0.290058	0.580346	0.602785	0.45592	0.542895	0.536466	0.558813	0.560132	0.490044	0.49857	0.634091	0.585486	0.523686	0.620602	0.61534	0.62967	0.610929	0.627842	0.636817	0.624931	0.539866	0.58661	0.544912	0.608991	0.650268	0.658171	0.691683	0.622073
79.18	0.639385	0.647435	0.598613	0.606984	0.75284	0.6101	0.524984	0.585176	0.641029	0.808109	0.543687	0.515125	0.544541	0.539679	0.518269	0.474448	0.471771	0.482437	0.50245	0.42951	0.474423	0.333461	0.603889	0.579894	0.482185	0.532329	0.538319	0.550702	0.551605	0.524981	0.547651	0.623905	0.561276	0.55084	0.615271	0.598427	0.619889	0.587998	0.607537	0.663035	0.602719	0.527451	0.589283	0.562934	0.600458	0.629027	0.645813	0.657387	0.620525
79.389	0.633464	0.683475	0.566992	0.607469	0.732228	0.602855	0.54625	0.583097	0.625598	0.806697	0.594932	0.482323	0.527951	0.53898	0.526511	0.48255	0.442963	0.451666	0.486229	0.421891	0.447316	0.35962	0.58654	0.582555	0.528848	0.543997	0.510913	0.526886	0.528744	0.509215	0.485298	0.603451	0.5828	0.56737	0.591114	0.607141	0.63711	0.586763	0.620926	0.662756	0.63206	0.516826	0.555529	0.53733	0.611419	0.622144	0.623714	0.664306	0.607856
79.598	0.632988	0.68821	0.612787	0.596613	0.745406	0.600502	0.520156	0.576415	0.633622	0.813376	0.495502	0.471836	0.520735	0.538037	0.511887	0.512824	0.455813	0.475456	0.43977	0.406998	0.459056	0.384303	0.574253	0.600077	0.477715	0.553927	0.491898	0.520248	0.502916	0.501775	0.461258	0.623826	0.567588	0.517534	0.602975	0.58359	0.625344	0.587244	0.605489	0.626624	0.590914	0.522196	0.573789	0.539059	0.593131	0.598117	0.592936	0.657454	0.608824
79.808	0.635915	0.649458	0.596594	0.603147	0.733034	0.529795	0.554891	0.559807	0.629966	0.795009	0.499108	0.440269	0.5133	0.544248	0.493658	0.451831	0.457524	0.471893	0.452663	0.452838	0.450412	0.415496	0.587158	0.611056	0.429337	0.542008	0.562623	0.488956	0.520211	0.482196	0.473674	0.590087	0.556128	0.535639	0.570919	0.551546	0.592451	0.597329	0.599258	0.615471	0.596085	0.517077	0.56528	0.538262	0.590729	0.613665	0.623026	0.643529	0.59581
80.017	0.619497	0.658949	0.579287	0.588728	0.681919	0.564801	0.535789	0.581894	0.620769	0.816651	0.533918	0.45212	0.515401	0.522588	0.48503	0.451389	0.455818	0.460973	0.45458	0.414112	0.473668	0.362741	0.574606	0.604958	0.42147	0.4773	0.547029	0.52322	0.53003	0.524457	0.493059	0.598754	0.597249	0.518871	0.593611	0.57397	0.617035	0.577545	0.583101	0.591136	0.608261	0.507156	0.573795	0.531817	0.586466	0.634287	0.601676	0.646035	0.59786
80.226	0.62856	0.657437	0.579278	0.579098	0.733544	0.564745	0.515165	0.562405	0.624815	0.825577	0.575323	0.481187	0.503447	0.507564	0.491751	0.458782	0.451473	0.424137	0.404157	0.401492	0.446885	0.334142	0.570475	0.603605	0.450349	0.514705	0.473974	0.500598	0.477926	0.463679	0.475229	0.608513	0.515979	0.526759	0.561768	0.588743	0.5833	0.577484	0.602061	0.627385	0.597939	0.514818	0.565417	0.522775	0.58731	0.627443	0.613665	0.644967	0.592171
80.435	0.620548	0.624343	0.579908	0.567292	0.702353	0.570935	0.53552	0.581247	0.608423	0.811816	0.50709	0.498233	0.510483	0.535559	0.481687	0.458527	0.439777	0.423707	0.442837	0.446407	0.453779	0.287578	0.576735	0.60267	0.405413	0.531345	0.520462	0.486678	0.498454	0.491869	0.477217	0.606838	0.540269	0.49084	0.563197	0.54842	0.586192	0.562696	0.565814	0.597764	0.596935	0.476866	0.547279	0.511582	0.564299	0.610987	0.610085	0.649368	0.586473
80.644	0.572386	0.642405	0.568665	0.558956	0.708098	0.576244	0.543512	0.554043	0.592995	0.817951	0.57444	0.447648	0.495165	0.551456	0.458134	0.453956	0.435114	0.443626	0.424015	0.382452	0.417678	0.386479	0.557683	0.568901	0.445035	0.48793	0.480458	0.455177	0.453462	0.462137	0.483925	0.582149	0.550453	0.475016	0.544324	0.545525	0.598498	0.55881	0.576734	0.610464	0.599234	0.501024	0.512496	0.513475	0.569142	0.58752	0.599139	0.613357	0.576933
80.853	0.590039	0.634181	0.563603	0.552008	0.69055	0.571535	0.533992	0.54893	0.590774	0.814475	0.474659	0.437265	0.51675	0.467829	0.462028	0.447465	0.44043	0.422142	0.42096	0.377349	0.405646	0.305253	0.571499	0.578207	0.383653	0.533488	0.49852	0.483136	0.487686	0.478793	0.505786	0.555995	0.550773	0.495077	0.567155	0.52131	0.573425	0.554886	0.576651	0.591385	0.587205	0.474291	0.534748	0.520473	0.540122	0.589395	0.587067	0.611977	0.582934
81.063	0.601047	0.615512	0.568833	0.563186	0.66806	0.53609	0.49479	0.511864	0.578787	0.817976	0.552811	0.42635	0.485991	0.489268	0.469281	0.439787	0.401648	0.428969	0.413912	0.365299	0.426699	0.286708	0.537709	0.573823	0.397758	0.48728	0.464494	0.43483	0.462329	0.522086	0.492015	0.577312	0.529209	0.500449	0.563817	0.577351	0.58524	0.550104	0.555956	0.556463	0.557072	0.470262	0.521424	0.485857	0.544075	0.579947	0.576258	0.619598	0.572356
81.272	0.566726	0.62596	0.554742	0.553585	0.675227	0.545278	0.522766	0.511006	0.595833	0.811884	0.579999	0.410422	0.459177	0.499719	0.448747	0.40535	0.403819	0.405701	0.42237	0.359793	0.422153	0.30724	0.561059	0.575994	0.40588	0.479572	0.455016	0.476525	0.456278	0.424536	0.444197	0.571849	0.545327	0.484419	0.553941	0.537668	0.536812	0.542231	0.565977	0.587028	0.556225	0.46937	0.522614	0.479106	0.564697	0.593544	0.593904	0.615936	0.567128
81.481	0.580573	0.606295	0.520346	0.546552	0.723287	0.507936	0.492134	0.500491	0.578373	0.793464	0.438538	0.424433	0.48439	0.490768	0.433413	0.399843	0.419362	0.365426	0.377508	0.360601	0.40776	0.220424	0.540743	0.544063	0.398736	0.448946	0.459435	0.435964	0.464386	0.379464	0.464894	0.565234	0.531135	0.510089	0.552902	0.496397	0.539211	0.521113	0.549988	0.552498	0.552479	0.451776	0.506268	0.473273	0.524945	0.564418	0.590131	0.615328	0.550219
81.69	0.570428	0.613878	0.568541	0.534187	0.668359	0.559259	0.490431	0.496754	0.58517	0.814367	0.503507	0.404149	0.458875	0.48654	0.443843	0.377481	0.402857	0.397678	0.389574	0.362191	0.407124	0.304021	0.533573	0.558365	0.434393	0.474742	0.453923	0.456401	0.458292	0.461112	0.454704	0.555842	0.514437	0.429783	0.511882	0.510614	0.540582	0.522747	0.545396	0.577826	0.551419	0.443235	0.506605	0.491446	0.547649	0.572904	0.572875	0.620164	0.556653
81.899	0.580495	0.593524	0.526016	0.522507	0.676245	0.541161	0.478555	0.527793	0.563005	0.799703	0.585631	0.410156	0.47076	0.473221	0.441739	0.403218	0.401868	0.379736	0.374649	0.349906	0.357305	0.287118	0.539503	0.544026	0.38811	0.438101	0.481441	0.444194	0.447438	0.43361	0.456067	0.56182	0.5273	0.45586	0.501543	0.481357	0.536904	0.500852	0.545682	0.552942	0.554584	0.425353	0.480895	0.459258	0.535361	0.567062	0.565847	0.602273	0.553334
82.109	0.58355	0.604004	0.497516	0.5375	0.634464	0.511189	0.481514	0.490263	0.574456	0.808835	0.491052	0.404753	0.439319	0.442264	0.434521	0.382452	0.414464	0.382684	0.389491	0.369275	0.382527	0.310503	0.554352	0.5512	0.395839	0.455054	0.464494	0.437583	0.365959	0.418015	0.451911	0.552279	0.49185	0.454225	0.482623	0.525043	0.518146	0.521727	0.517917	0.543859	0.531673	0.459883	0.520519	0.454172	0.548943	0.565987	0.566924	0.597885	0.542053
82.318	0.574074	0.585279	0.514816	0.525564	0.64778	0.524189	0.480727	0.514228	0.556715	0.814551	0.566025	0.418981	0.459337	0.492696	0.423716	0.398397	0.398058	0.399646	0.389138	0.314071	0.37003	0.317425	0.5285	0.540088	0.421058	0.456785	0.388974	0.466098	0.457392	0.400797	0.419824	0.531842	0.495356	0.464183	0.475465	0.511893	0.521672	0.49179	0.543255	0.538848	0.542847	0.43331	0.485497	0.458369	0.524742	0.55729	0.545244	0.606475	0.537986
82.527	0.569753	0.581867	0.511309	0.52435	0.616656	0.527048	0.472665	0.489101	0.556356	0.813541	0.416324	0.383082	0.438878	0.469751	0.425296	0.368244	0.363858	0.360121	0.360961	0.307502	0.370593	0.289542	0.549649	0.552832	0.336434	0.472021	0.434428	0.436326	0.376267	0.407532	0.435432	0.572225	0.522874	0.426965	0.484112	0.477717	0.528058	0.502892	0.524595	0.554081	0.509196	0.427294	0.487245	0.444802	0.518436	0.532531	0.544852	0.56721	0.545928
82.736	0.564367	0.587821	0.5438	0.494273	0.669149	0.486479	0.483176	0.500077	0.546811	0.816091	0.529615	0.364626	0.439239	0.474315	0.40102	0.369781	0.327017	0.364035	0.367178	0.345284	0.366087	0.225553	0.513782	0.541164	0.368011	0.394212	0.41509	0.41962	0.349731	0.412623	0.399594	0.548824	0.491894	0.429924	0.465682	0.498914	0.511192	0.52571	0.506391	0.552051	0.526083	0.414151	0.486313	0.445688	0.498828	0.543838	0.540079	0.56772	0.52417
82.945	0.550961	0.570779	0.506368	0.489644	0.655375	0.507107	0.477837	0.489828	0.542155	0.831014	0.51302	0.400739	0.430531	0.456219	0.391822	0.342035	0.349264	0.361294	0.346003	0.30622	0.36696	0.24557	0.512478	0.527301	0.379548	0.435629	0.411043	0.417496	0.409293	0.407357	0.380183	0.531305	0.47849	0.427266	0.477846	0.445177	0.4904	0.461421	0.514146	0.513974	0.527724	0.412839	0.469497	0.43639	0.518193	0.533681	0.537529	0.57391	0.524804
83.154	0.513788	0.583415	0.514217	0.496219	0.632007	0.52644	0.465093	0.478784	0.537454	0.823391	0.469367	0.357045	0.444537	0.461993	0.396412	0.37631	0.355828	0.347041	0.327016	0.293885	0.368725	0.202352	0.495442	0.513594	0.353869	0.413806	0.381901	0.407832	0.399338	0.347128	0.390781	0.526444	0.478056	0.413742	0.47808	0.497203	0.508732	0.50676	0.510963	0.508453	0.525557	0.389041	0.472201	0.445188	0.502248	0.513283	0.523129	0.560645	0.505802
83.364	0.530612	0.579385	0.455731	0.500028	0.619622	0.505088	0.465398	0.471784	0.535551	0.822595	0.46635	0.354375	0.414055	0.443075	0.407761	0.342538	0.341485	0.362931	0.333263	0.304683	0.329249	0.307634	0.512368	0.512564	0.352703	0.44809	0.405766	0.428323	0.353418	0.374083	0.421168	0.516227	0.486325	0.417551	0.450066	0.481103	0.487855	0.485473	0.507494	0.499346	0.519819	0.388244	0.467716	0.434476	0.492091	0.472804	0.533017	0.555669	0.511093
83.573	0.528491	0.558734	0.497879	0.481091	0.622416	0.497962	0.454	0.460651	0.512433	0.824702	0.505099	0.350366	0.426558	0.424643	0.404624	0.363475	0.336052	0.335426	0.321113	0.291017	0.346303	0.209158	0.497911	0.508345	0.323872	0.377259	0.356249	0.312878	0.339109	0.329488	0.347262	0.509115	0.454919	0.376339	0.439438	0.439435	0.502569	0.452477	0.494615	0.512026	0.499028	0.393971	0.444437	0.431319	0.478637	0.525017	0.511415	0.54743	0.507592
83.782	0.526122	0.561331	0.502562	0.481754	0.609137	0.460972	0.421603	0.436828	0.539469	0.813798	0.414386	0.327847	0.396647	0.424355	0.376088	0.345179	0.325078	0.340555	0.335957	0.290749	0.322183	0.253397	0.493798	0.519489	0.352612	0.411961	0.357593	0.387032	0.324714	0.335228	0.372601	0.5043	0.452153	0.407411	0.451731	0.383322	0.462665	0.472519	0.479017	0.500975	0.492025	0.388234	0.459866	0.412669	0.484265	0.527925	0.518794	0.552361	0.50104
83.991	0.515598	0.546058	0.447179	0.471082	0.583587	0.477104	0.428055	0.449487	0.526571	0.827535	0.471521	0.359698	0.407775	0.395307	0.378712	0.323763	0.305444	0.317166	0.320441	0.296062	0.298308	0.215036	0.496016	0.506311	0.332536	0.43223	0.361907	0.373139	0.366941	0.344718	0.313903	0.480417	0.468159	0.426809	0.452894	0.441573	0.47718	0.480164	0.473589	0.505038	0.483144	0.360887	0.451116	0.409084	0.480071	0.476198	0.49956	0.54339	0.495124
84.2	0.507183	0.553267	0.473646	0.480151	0.558439	0.495796	0.448542	0.457354	0.515312	0.814521	0.468511	0.326981	0.403102	0.402612	0.366644	0.310297	0.326131	0.343581	0.346427	0.319265	0.340916	0.254326	0.487791	0.505478	0.307696	0.38925	0.382896	0.396737	0.370773	0.346457	0.362701	0.509746	0.475288	0.399274	0.4411	0.452135	0.476944	0.444365	0.476908	0.487104	0.489592	0.354678	0.434118	0.379412	0.452287	0.523884	0.49318	0.545453	0.489443
84.41	0.520396	0.540684	0.469086	0.460848	0.57168	0.469404	0.423874	0.419499	0.49914	0.821226	0.450802	0.347766	0.395263	0.422908	0.381405	0.317845	0.30919	0.335474	0.327512	0.313364	0.308286	0.240828	0.498219	0.508074	0.33572	0.385263	0.289314	0.352325	0.321739	0.312004	0.333073	0.486331	0.453472	0.356682	0.425168	0.445719	0.461931	0.461307	0.469751	0.49589	0.483751	0.372979	0.445605	0.393769	0.467951	0.493962	0.479229	0.544481	0.490683
84.619	0.510762	0.548468	0.466745	0.462169	0.58839	0.451922	0.427815	0.393199	0.51668	0.821267	0.419366	0.301751	0.391767	0.407096	0.3237	0.311595	0.294115	0.303596	0.281748	0.26047	0.289978	0.209	0.506387	0.495236	0.347529	0.376693	0.337408	0.378967	0.319945	0.309804	0.379494	0.462864	0.420741	0.350003	0.416948	0.421651	0.399578	0.404231	0.482537	0.470902	0.466923	0.362822	0.393557	0.375561	0.460076	0.506511	0.495755	0.523822	0.482058
84.828	0.493458	0.516235	0.465738	0.450574	0.54278	0.466084	0.400958	0.437191	0.485239	0.843642	0.556824	0.327837	0.393605	0.415359	0.352262	0.284494	0.296653	0.299015	0.31321	0.28103	0.287006	0.256623	0.493013	0.490225	0.294213	0.404008	0.378288	0.343552	0.280864	0.312357	0.316902	0.489652	0.426978	0.33029	0.435128	0.39724	0.457025	0.431571	0.47092	0.494857	0.465116	0.354152	0.428493	0.402597	0.435512	0.454167	0.489177	0.519894	0.479238
85.037	0.486157	0.531155	0.467817	0.452421	0.622749	0.476437	0.40388	0.40648	0.503543	0.817898	0.401186	0.322031	0.366973	0.388077	0.382679	0.313802	0.340171	0.29018	0.29593	0.291612	0.289209	0.223529	0.473848	0.489211	0.281617	0.373752	0.319411	0.312749	0.326883	0.318797	0.351891	0.46901	0.418361	0.36866	0.402251	0.378863	0.403124	0.395474	0.443697	0.448903	0.443941	0.34021	0.418242	0.370444	0.434855	0.456748	0.477562	0.500753	0.464965
85.246	0.504928	0.519351	0.439133	0.432392	0.556434	0.501772	0.43794	0.427816	0.472478	0.828672	0.402923	0.29085	0.360629	0.373469	0.334322	0.26722	0.252148	0.261461	0.245646	0.235052	0.264523	0.271811	0.483281	0.486709	0.246851	0.400069	0.353623	0.334397	0.276245	0.294633	0.319159	0.46941	0.409072	0.365553	0.398866	0.372491	0.424464	0.437879	0.456558	0.45453	0.47407	0.339552	0.423964	0.363422	0.441143	0.445981	0.477765	0.502136	0.463955
85.455	0.493713	0.513858	0.420972	0.440142	0.54787	0.453208	0.429374	0.421792	0.494378	0.814033	0.379662	0.287309	0.354664	0.358361	0.350487	0.279705	0.301469	0.283339	0.264236	0.241655	0.311539	0.303096	0.481372	0.482765	0.300843	0.354779	0.312389	0.369085	0.255762	0.285397	0.30531	0.464149	0.405554	0.349278	0.393057	0.418593	0.433226	0.400639	0.432193	0.479943	0.428086	0.327849	0.405478	0.362778	0.428993	0.451749	0.477408	0.504199	0.465958
85.665	0.499302	0.485049	0.431244	0.424288	0.534704	0.43248	0.41373	0.39987	0.484184	0.826017	0.390442	0.299169	0.368245	0.374423	0.344774	0.275185	0.27582	0.279212	0.225723	0.235196	0.279959	0.199417	0.460077	0.452977	0.274746	0.338368	0.350841	0.295778	0.294909	0.33662	0.308143	0.465598	0.3846	0.332626	0.359218	0.375565	0.412862	0.394585	0.451616	0.455961	0.43429	0.295979	0.388369	0.355695	0.429393	0.451804	0.475902	0.484465	0.443654
85.874	0.471884	0.484286	0.434191	0.429377	0.566899	0.442868	0.378031	0.425789	0.480252	0.842032	0.400234	0.311547	0.361356	0.383422	0.337283	0.272287	0.245398	0.279589	0.290953	0.267939	0.241565	0.129483	0.478489	0.457725	0.276486	0.359997	0.335579	0.310379	0.318959	0.27511	0.283138	0.43675	0.402548	0.327803	0.369404	0.365493	0.432876	0.408265	0.436896	0.43292	0.412715	0.30753	0.377626	0.331513	0.401611	0.461168	0.447543	0.475538	0.454405
86.083	0.485863	0.485491	0.426694	0.400184	0.527204	0.425395	0.384889	0.407944	0.456883	0.814262	0.435659	0.270605	0.348405	0.387544	0.3233	0.273361	0.26309	0.266234	0.266816	0.24607	0.234386	0.161622	0.435493	0.462913	0.198598	0.344728	0.319787	0.291879	0.292924	0.356986	0.316284	0.452006	0.416597	0.30213	0.362794	0.307551	0.398767	0.364179	0.440813	0.44935	0.441099	0.302729	0.396632	0.345068	0.44453	0.440644	0.44191	0.477532	0.450741
86.292	0.485628	0.495497	0.429509	0.415525	0.534379	0.452036	0.37005	0.416592	0.453623	0.802747	0.455375	0.288259	0.337318	0.347467	0.333738	0.249805	0.261647	0.28161	0.27856	0.233988	0.242968	0.247739	0.444466	0.442826	0.271996	0.309318	0.336422	0.299541	0.287684	0.335437	0.295423	0.42557	0.377748	0.308774	0.347254	0.322139	0.388678	0.378168	0.404868	0.42828	0.443311	0.311826	0.393527	0.327847	0.417735	0.417761	0.455581	0.46967	0.457179
86.501	0.468453	0.488919	0.441968	0.401837	0.525991	0.457036	0.385469	0.373714	0.447526	0.814257	0.407498	0.27681	0.318238	0.324779	0.304321	0.253361	0.253583	0.249244	0.24308	0.201943	0.262711	0.073335	0.460099	0.458111	0.201707	0.344284	0.340222	0.277821	0.248178	0.246237	0.302973	0.42844	0.366735	0.336119	0.361309	0.34269	0.393937	0.370066	0.404139	0.440973	0.415229	0.288671	0.378714	0.335839	0.396274	0.421285	0.463931	0.47355	0.443005
86.711	0.459565	0.488137	0.440348	0.408263	0.515584	0.376457	0.383039	0.384682	0.44435	0.820488	0.395783	0.244634	0.342088	0.322502	0.312048	0.247277	0.210674	0.264386	0.21543	0.220525	0.212695	0.127264	0.42229	0.447534	0.229362	0.301445	0.251661	0.249471	0.234552	0.249386	0.223381	0.426127	0.398421	0.293423	0.333865	0.340217	0.345803	0.366284	0.37706	0.434861	0.396584	0.275052	0.357131	0.334488	0.400414	0.423103	0.427324	0.478766	0.434969
86.92	0.463379	0.489433	0.406244	0.396967	0.508635	0.408267	0.370526	0.361722	0.450568	0.814735	0.443644	0.244285	0.321343	0.336262	0.279356	0.226462	0.259495	0.261201	0.239502	0.178731	0.276912	0.204114	0.45441	0.446398	0.304995	0.327102	0.314289	0.296836	0.242623	0.270471	0.228143	0.430184	0.37359	0.322369	0.360378	0.347482	0.356207	0.387614	0.396922	0.429916	0.396234	0.274515	0.362092	0.308266	0.395102	0.410313	0.417803	0.468285	0.424004
87.129	0.452825	0.483446	0.373645	0.386997	0.511998	0.389212	0.340021	0.355688	0.435062	0.816707	0.384798	0.257697	0.318346	0.329885	0.26766	0.221432	0.270986	0.231083	0.228599	0.192249	0.237156	0.196652	0.435994	0.432547	0.24624	0.320188	0.233844	0.233928	0.187965	0.275067	0.221538	0.388809	0.351884	0.280844	0.331625	0.351904	0.356397	0.379769	0.367101	0.420181	0.387604	0.263088	0.362594	0.288809	0.373604	0.402724	0.43862	0.469256	0.415527
87.338	0.453078	0.482096	0.403715	0.386137	0.519835	0.390071	0.352046	0.356651	0.445224	0.820763	0.497986	0.269321	0.348343	0.343928	0.296054	0.246039	0.230829	0.245574	0.192798	0.192079	0.26049	0.262917	0.40844	0.447443	0.219733	0.314931	0.242363	0.284227	0.220867	0.237106	0.212684	0.411831	0.366258	0.263496	0.331322	0.343743	0.365568	0.308304	0.361879	0.405285	0.377651	0.252211	0.325442	0.299166	0.360049	0.396016	0.430157	0.46861	0.413791
87.547	0.424813	0.453488	0.399059	0.381101	0.453561	0.416625	0.346211	0.362048	0.447499	0.811715	0.384928	0.234331	0.30641	0.323893	0.269814	0.246305	0.236387	0.23761	0.25091	0.19463	0.209723	0.100031	0.432389	0.444571	0.223001	0.286129	0.259203	0.264343	0.210385	0.255899	0.239426	0.398476	0.358996	0.275682	0.280733	0.304427	0.332316	0.332208	0.358556	0.390004	0.415992	0.27402	0.345398	0.301502	0.380949	0.384871	0.406144	0.442279	0.41202
87.756	0.438402	0.457457	0.361637	0.381499	0.497094	0.392794	0.359872	0.376975	0.423917	0.821555	0.386041	0.251338	0.33033	0.342426	0.290798	0.254517	0.209667	0.220933	0.219563	0.17235	0.230243	0.099104	0.408939	0.426139	0.2204	0.360205	0.26397	0.251822	0.224673	0.241931	0.22256	0.42084	0.350193	0.257514	0.333664	0.300495	0.348576	0.360146	0.362451	0.406258	0.376165	0.239018	0.35467	0.281646	0.362655	0.388656	0.379957	0.436445	0.402375
87.966	0.43674	0.438023	0.387832	0.386067	0.487237	0.374951	0.330303	0.351856	0.4209	0.829876	0.329951	0.208756	0.293521	0.336292	0.284015	0.224661	0.174524	0.208172	0.245121	0.146211	0.182597	0.017056	0.424962	0.434072	0.181155	0.278207	0.244137	0.265336	0.288902	0.229852	0.216591	0.385751	0.372604	0.25836	0.282615	0.298015	0.358205	0.30554	0.348488	0.363416	0.364619	0.237407	0.310142	0.274415	0.350678	0.376635	0.386839	0.444668	0.399728
88.175	0.42343	0.448125	0.392666	0.363917	0.488056	0.379602	0.31471	0.348379	0.424551	0.828082	0.26324	0.215486	0.280394	0.302832	0.248367	0.191198	0.210995	0.21885	0.178401	0.140606	0.212435	0.0534167	0.414435	0.408391	0.155019	0.261563	0.224963	0.258761	0.188834	0.242734	0.216728	0.359823	0.352241	0.237868	0.275108	0.300757	0.320442	0.317936	0.364204	0.365623	0.355424	0.228431	0.297765	0.269493	0.33925	0.381746	0.376244	0.440322	0.389799
88.384	0.413152	0.439699	0.398458	0.355944	0.44688	0.399705	0.350576	0.347796	0.422663	0.824784	0.383711	0.217199	0.299015	0.323851	0.264231	0.226909	0.201779	0.210151	0.213812	0.187215	0.198318	0.105175	0.422144	0.398213	0.218288	0.282294	0.216865	0.227215	0.217799	0.225636	0.225345	0.377675	0.331285	0.258121	0.28092	0.270235	0.317616	0.324911	0.361497	0.404368	0.350857	0.223541	0.284526	0.266365	0.33241	0.369637	0.392138	0.423258	0.391594
88.593	0.406462	0.433723	0.395039	0.355448	0.458278	0.350303	0.323325	0.339952	0.413652	0.836677	0.281489	0.220636	0.28853	0.292003	0.259925	0.184116	0.168867	0.196695	0.198795	0.173403	0.219217	0.112013	0.387842	0.401142	0.227412	0.268431	0.282291	0.201241	0.244682	0.211939	0.231163	0.375415	0.341181	0.242292	0.255826	0.319147	0.31538	0.326168	0.345965	0.380185	0.365595	0.216185	0.318044	0.255511	0.310337	0.354525	0.373267	0.413321	0.386303
88.802	0.409253	0.424968	0.383483	0.358111	0.438517	0.348237	0.343119	0.357231	0.404106	0.82604	0.270836	0.186191	0.265492	0.291021	0.261727	0.19751	0.202695	0.187357	0.158404	0.145839	0.205349	0.179961	0.416373	0.400295	0.169674	0.251382	0.249056	0.188249	0.180593	0.239227	0.180392	0.376052	0.316609	0.261814	0.27331	0.258084	0.319713	0.307698	0.342259	0.371406	0.339716	0.204937	0.30104	0.250162	0.316297	0.378878	0.386283	0.415113	0.37413
89.012	0.415172	0.424187	0.358946	0.340899	0.455203	0.337339	0.300894	0.363856	0.379724	0.817451	0.364558	0.201936	0.27134	0.318662	0.249464	0.207983	0.199753	0.197415	0.189791	0.132303	0.180903	0.149465	0.409826	0.405985	0.225621	0.258562	0.244415	0.220856	0.216119	0.190779	0.181782	0.361154	0.333673	0.254043	0.254226	0.27459	0.344306	0.30372	0.342417	0.368055	0.342813	0.186211	0.282189	0.241289	0.316942	0.343013	0.36972	0.412022	0.383327
89.221	0.400651	0.427938	0.368748	0.343742	0.444115	0.346805	0.305619	0.33048	0.395003	0.831561	0.394319	0.189773	0.257171	0.288761	0.241148	0.149064	0.182615	0.173762	0.178495	0.139153	0.167591	0.0494406	0.3921	0.402847	0.150198	0.270696	0.215242	0.194073	0.119821	0.207581	0.170877	0.353698	0.307807	0.220657	0.246993	0.270534	0.307978	0.307014	0.322588	0.316114	0.347103	0.196293	0.284918	0.244572	0.29009	0.336622	0.343105	0.411348	0.362804
89.43	0.406901	0.427147	0.334488	0.336541	0.414323	0.332005	0.263903	0.313111	0.38286	0.823378	0.275321	0.181328	0.292714	0.291877	0.219415	0.186869	0.157116	0.188802	0.155712	0.163064	0.192406	0.159747	0.380301	0.363195	0.229739	0.280356	0.220248	0.189773	0.158973	0.177091	0.164545	0.333147	0.302599	0.215315	0.220875	0.255984	0.317515	0.269097	0.343477	0.332291	0.320829	0.184449	0.282489	0.235966	0.290587	0.340217	0.352007	0.413743	0.366533
89.639	0.377954	0.428182	0.350291	0.34717	0.434219	0.316487	0.274479	0.339528	0.376042	0.815929	0.314358	0.178305	0.253667	0.261679	0.231376	0.190739	0.160215	0.145569	0.182564	0.120413	0.167683	0.189455	0.38208	0.357913	0.130723	0.222275	0.246385	0.198006	0.157504	0.222331	0.198401	0.345986	0.290961	0.167678	0.238446	0.255476	0.294365	0.270514	0.315218	0.312544	0.328765	0.165083	0.234809	0.23147	0.295171	0.349573	0.33466	0.379655	0.362063
89.848	0.375919	0.40366	0.315028	0.331789	0.394278	0.288379	0.297895	0.288457	0.389632	0.834005	0.267729	0.152261	0.225842	0.254131	0.227832	0.158484	0.155729	0.162623	0.171424	0.131864	0.162171	0.0908048	0.354468	0.385119	0.185756	0.219983	0.215031	0.213426	0.155538	0.160133	0.195382	0.347028	0.283393	0.161008	0.230352	0.214025	0.297768	0.277345	0.309807	0.327002	0.316287	0.176531	0.261411	0.223894	0.280722	0.329806	0.335718	0.384231	0.352955
90.057	0.378403	0.404998	0.327465	0.325166	0.412096	0.313486	0.276629	0.31868	0.383249	0.819665	0.358267	0.141889	0.225667	0.228126	0.252517	0.178849	0.146898	0.170707	0.174954	0.132803	0.188451	0.0851998	0.365906	0.385643	0.1791	0.196789	0.198039	0.173185	0.163391	0.188482	0.162651	0.359101	0.257117	0.196242	0.229575	0.218816	0.290802	0.244524	0.282269	0.308891	0.316902	0.166818	0.274683	0.213631	0.293982	0.302301	0.345477	0.368912	0.347827
90.267	0.357253	0.392715	0.33641	0.304154	0.441544	0.313656	0.268838	0.283258	0.369272	0.809035	0.276918	0.135635	0.229944	0.233026	0.224081	0.145588	0.138972	0.156419	0.12773	0.117237	0.160956	0.066048	0.372199	0.372825	0.183466	0.216577	0.182011	0.15978	0.0947913	0.16466	0.144025	0.342384	0.269511	0.169531	0.229098	0.22625	0.259376	0.262859	0.298937	0.31324	0.297772	0.149072	0.237009	0.208582	0.267534	0.315178	0.314845	0.375444	0.334809
90.476	0.352326	0.376534	0.312117	0.315124	0.422779	0.327678	0.268279	0.248146	0.35976	0.823646	0.258894	0.0994289	0.202881	0.244989	0.216755	0.15576	0.140032	0.136214	0.125519	0.133726	0.152921	0.160677	0.364219	0.370887	0.176731	0.211436	0.207018	0.148123	0.0691122	0.144666	0.129822	0.339159	0.279409	0.146646	0.21793	0.208248	0.238578	0.287912	0.311005	0.261326	0.288933	0.119342	0.222524	0.189132	0.240683	0.319742	0.314812	0.379827	0.335264
90.685	0.380682	0.381476	0.332929	0.302545	0.431507	0.335353	0.308966	0.273874	0.36355	0.828726	0.256916	0.13759	0.232329	0.228546	0.214415	0.135217	0.140666	0.138165	0.105793	0.0838292	0.152205	0.132422	0.361893	0.375447	0.0909882	0.206245	0.198937	0.169854	0.130113	0.142295	0.141182	0.314333	0.256592	0.139905	0.18681	0.191862	0.243407	0.235081	0.257081	0.271905	0.297745	0.11902	0.236027	0.205555	0.258956	0.299162	0.307575	0.362084	0.328822
90.894	0.357336	0.372555	0.337197	0.287847	0.379367	0.319246	0.259549	0.274223	0.366485	0.819603	0.209892	0.108093	0.19903	0.229631	0.189615	0.115902	0.134952	0.114347	0.113365	0.0696001	0.129087	0	0.350399	0.349474	0.140078	0.192806	0.190183	0.189544	0.143266	0.138446	0.155908	0.315671	0.259591	0.196676	0.200548	0.189765	0.242156	0.208301	0.278834	0.276478	0.285114	0.141139	0.228397	0.183172	0.250071	0.282501	0.313619	0.355688	0.321174
91.103	0.352047	0.372362	0.309697	0.291695	0.398222	0.265878	0.235434	0.267017	0.346773	0.826469	0.266198	0.112663	0.213343	0.23705	0.207645	0.152313	0.159202	0.121779	0.106502	0.0959646	0.137121	0.0679587	0.35081	0.355068	0.110584	0.224479	0.129509	0.172789	0.129886	0.140163	0.123592	0.314129	0.241082	0.133467	0.203389	0.176748	0.250925	0.228786	0.254312	0.272785	0.294097	0.137403	0.227763	0.189377	0.225826	0.28859	0.310346	0.368814	0.319287
91.313	0.346344	0.362236	0.319601	0.281995	0.352815	0.299623	0.253587	0.253566	0.347989	0.827532	0.276328	0.132477	0.210528	0.217735	0.193794	0.150901	0.126701	0.133361	0.105906	0.0760128	0.152766	0.135401	0.306294	0.351454	0.0961693	0.202245	0.131891	0.143999	0.0714669	0.184609	0.164466	0.292949	0.239034	0.113151	0.154649	0.170385	0.233392	0.231868	0.258108	0.271497	0.270549	0.140089	0.232746	0.175043	0.228353	0.289812	0.302449	0.324295	0.303017
91.522	0.327564	0.364546	0.27833	0.283523	0.369791	0.282668	0.260998	0.249576	0.337022	0.817856	0.256284	0.130768	0.182857	0.204421	0.190116	0.079746	0.150551	0.105024	0.101791	0.0397399	0.117127	0.142035	0.330548	0.343114	0.0795773	0.182283	0.175363	0.120052	0.0800033	0.150064	0.108054	0.307887	0.22732	0.141062	0.167842	0.156296	0.23841	0.205868	0.265106	0.257686	0.26597	0.108514	0.215706	0.162244	0.226549	0.305208	0.311646	0.339015	0.306289
91.731	0.356357	0.368087	0.278566	0.304562	0.38503	0.293475	0.246931	0.248868	0.350425	0.821383	0.186779	0.10463	0.18599	0.191021	0.174546	0.0947387	0.128808	0.116226	0.125508	0.0706732	0.0990149	0.113999	0.314177	0.325536	0.120407	0.1778	0.136824	0.125125	0.0755425	0.0480008	0.0702735	0.282473	0.240534	0.121181	0.168714	0.179418	0.220639	0.198134	0.247607	0.261085	0.257513	0.112199	0.207265	0.160671	0.215299	0.25731	0.285346	0.310686	0.303012
91.94	0.343662	0.374813	0.286432	0.288796	0.359835	0.273542	0.255124	0.238257	0.328511	0.813948	0.276071	0.0849806	0.194022	0.195003	0.179967	0.11662	0.133342	0.122012	0.0933731	0.0650639	0.128993	0.158719	0.317434	0.336626	0.142009	0.233626	0.113028	0.124222	0.081129	0.147862	0.0661151	0.271366	0.240674	0.0844591	0.156029	0.149521	0.225083	0.236619	0.247953	0.2475	0.259714	0.092935	0.177712	0.165173	0.230029	0.276495	0.288689	0.316803	0.28585
92.149	0.337725	0.363065	0.283114	0.271231	0.362032	0.265532	0.242919	0.232535	0.335927	0.809345	0.203175	0.0599468	0.162537	0.173663	0.146763	0.0804632	0.108596	0.107301	0.125011	0.0934518	0.12061	0.211569	0.336487	0.332635	0.0399265	0.150935	0.1372	0.126474	0.0608824	0.0905	0.0746253	0.274918	0.228908	0.0946493	0.145256	0.161512	0.188801	0.209984	0.243046	0.25229	0.23771	0.0954445	0.19844	0.140143	0.217848	0.263533	0.282203	0.342249	0.30409
92.358	0.315656	0.351761	0.286933	0.260545	0.311747	0.257193	0.247983	0.252743	0.312754	0.815628	0.194197	0.0713706	0.180835	0.160378	0.157388	0.0992605	0.100922	0.115517	0.071493	0.0294449	0.103593	0.215844	0.309251	0.339036	0.137424	0.159025	0.121173	0.0891256	0.0586252	0.137026	0.0580813	0.262976	0.224675	0.0465246	0.154166	0.149527	0.177288	0.186266	0.196785	0.24917	0.227232	0.0657518	0.18837	0.138738	0.195669	0.253975	0.290579	0.315318	0.284837
92.568	0.326855	0.32854	0.267531	0.256362	0.316079	0.266847	0.199597	0.254226	0.310178	0.806415	0.231097	0.0809508	0.183951	0.186039	0.149871	0.10645	0.0952113	0.108452	0.115061	0.0481214	0.101981	0.178734	0.296941	0.326716	0.105762	0.122404	0.107781	0.100575	0.00049127	0.0698665	0.0663892	0.265238	0.226238	0.0851832	0.137541	0.128847	0.183689	0.206186	0.215062	0.267806	0.203221	0.0608993	0.193575	0.129382	0.177026	0.24026	0.254072	0.318227	0.274357
92.777	0.312865	0.317988	0.281625	0.259644	0.300527	0.255927	0.21603	0.232986	0.31276	0.818454	0.242913	0.0415591	0.167389	0.178348	0.160771	0.102743	0.0744466	0.079223	0.0549656	0.0525577	0.125345	0.184711	0.311498	0.335196	0.0501835	0.157839	0.110876	0.0935878	0.0458621	0.0966363	0.0593791	0.2642	0.199032	0.0825012	0.146418	0.180834	0.202292	0.179932	0.218184	0.249393	0.222198	0.0728074	0.189565	0.160327	0.199338	0.247583	0.261434	0.312856	0.269635
92.986	0.322222	0.352732	0.227685	0.241916	0.316505	0.270417	0.199198	0.220969	0.297138	0.789999	0.143222	0.044783	0.163675	0.151726	0.149835	0.0693954	0.0874166	0.0707767	0.0866628	0.0376905	0.0797975	0.197779	0.317571	0.330041	0.074535	0.112165	0.0909682	0.118678	0.0742887	0.1152	0.0480174	0.265246	0.222272	0.0774838	0.14291	0.154233	0.163855	0.181184	0.195791	0.199049	0.200207	0.0452793	0.153035	0.114049	0.16789	0.248499	0.25706	0.297472	0.267886
93.195	0.306939	0.329533	0.233755	0.244006	0.308667	0.243753	0.192237	0.189749	0.292969	0.796048	0.13918	0.0538009	0.140269	0.171037	0.126908	0.0527176	0.0674352	0.0762606	0.0985334	0.0386194	0.068385	0.194689	0.293558	0.301407	0.115838	0.146302	0.106012	0.0864849	0.00058681	0.0757585	0.0727992	0.261718	0.209418	0.0477754	0.12076	0.133738	0.151083	0.146817	0.192858	0.214399	0.208542	0.0776797	0.183432	0.115123	0.194511	0.228401	0.256686	0.289694	0.265426
93.404	0.277094	0.298714	0.244529	0.231119	0.29413	0.24549	0.193846	0.198748	0.293839	0.799786	0.142853	0.0444028	0.167094	0.16741	0.133518	0.069645	0.0635599	0.0793103	0.0615087	0.0360483	0.0646191	0.0878054	0.302181	0.30862	0.0776267	0.121178	0.0678996	0.0495563	0.0180681	0.0332686	0.00451678	0.238891	0.197038	0.0466713	0.112759	0.138026	0.181157	0.170281	0.201072	0.19028	0.198663	0.0357229	0.146915	0.105945	0.168047	0.232725	0.243854	0.284152	0.260144
93.614	0.286463	0.336429	0.259897	0.232024	0.329668	0.214987	0.173935	0.223272	0.291005	0.797631	0.216965	0.0360465	0.144514	0.165685	0.144784	0.0326498	0.074221	0.0724107	0.0664938	0.0388626	0.0770312	0.089354	0.30024	0.303409	0.0598618	0.130511	0.0394735	0.0346088	0.0184189	0.00276519	0.0342627	0.254066	0.184267	0.074077	0.110793	0.147207	0.167599	0.155662	0.192565	0.215653	0.206558	0.0452783	0.147641	0.114276	0.172284	0.224716	0.286993	0.26385	0.250815
93.823	0.276413	0.320769	0.262552	0.224305	0.282187	0.198821	0.188747	0.215184	0.28815	0.818989	0.116533	0.0136814	0.121259	0.157882	0.105275	0.0424422	0.0824928	0.0684079	0.0577781	0	0.102808	0.0991425	0.26767	0.276591	0.0680187	0.121041	0.0749673	0.0474006	0.0157537	0.0344662	0.0965484	0.252332	0.177121	0.0658785	0.0919842	0.141134	0.168881	0.150714	0.21157	0.202195	0.184881	0.018187	0.139474	0.108711	0.169942	0.222901	0.243956	0.255042	0.243497
94.032	0.275864	0.3063	0.217224	0.217381	0.296172	0.263439	0.189585	0.207357	0.279966	0.814421	0.13208	0.0386259	0.144921	0.149965	0.131338	0.0527882	0.0831068	0.0798867	0.0557603	0.031288	0.0756218	0.119488	0.275735	0.290541	0.0325267	0.148347	0.0538666	0.0822529	0.0564753	0.0849737	0.0776397	0.22493	0.166159	0.0371207	0.0929027	0.0751958	0.178483	0.135925	0.18559	0.217488	0.171208	0.0259897	0.135352	0.109644	0.147603	0.198847	0.232953	0.261486	0.249291
94.241	0.271592	0.290249	0.215847	0.206721	0.307019	0.216285	0.174644	0.126871	0.270374	0.800581	0.24109	0.0584523	0.103327	0.148187	0.104355	0.0406987	0.0688987	0.0495875	0.0470851	0.0383973	0.0501877	0.141871	0.25517	0.294807	0	0.106604	0.061449	0.0519555	0.0527247	0.0533547	0	0.213699	0.200748	0.0184166	0.0914445	0.09692	0.16515	0.138214	0.193924	0.215213	0.159346	0.0216586	0.13722	0.0924325	0.167195	0.223658	0.216788	0.265039	0.241007
94.45	0.260233	0.28203	0.197586	0.207568	0.301128	0.222828	0.175504	0.190207	0.264392	0.802533	0.227878	0.00386452	0.125929	0.157259	0.11644	0.0420117	0.073565	0	0	0.0190607	0.0621959	0.111934	0.241169	0.245901	0.00836766	0.0545557	0	0	0.0429452	0.0210384	0.00701233	0.199926	0.178874	0.0444204	0.0719882	0.11044	0.133602	0.150341	0.184908	0.198788	0.173743	9.65e-05	0.112653	0.0798188	0.155121	0.203625	0.221083	0.247273	0.245818
94.659	0.259191	0.269528	0.177458	0.203834	0.289537	0.18812	0.171794	0.188663	0.274295	0.82075	0.1852	0	0.132233	0.139288	0.0951985	0.0604346	0.0648464	0.0528819	0.0469751	0.0244907	0.0303402	0.157593	0.273434	0.274967	0.0743578	0.0721723	0.063177	0.0703234	0.00072214	0.025032	0.0335295	0.218643	0.176809	0.0174723	0.0840374	0.0849176	0.133664	0.133334	0.17126	0.195124	0.184924	0.0169097	0.121841	0.0778071	0.124608	0.209746	0.193595	0.265986	0.221631
94.869	0.268641	0.260149	0.157982	0.202905	0.300102	0.190016	0.148375	0.164159	0.270283	0.788303	0.200374	0.0224057	0.104814	0.1201	0.119825	0.0369327	0	0.0162665	0.00141922	0.0106989	0	0.0228677	0.271822	0.276318	0.0686891	0.128624	0.0490423	0.0284386	0	0	0.0443099	0.194671	0.166058	0.0168737	0.0777345	0.0750555	0.136845	0.128526	0.169318	0.178514	0.176196	0	0.117794	0.0764114	0.140657	0.182714	0.197252	0.242776	0.228041
[truncated: 5 more columns]

## Sheet: MutPred2_Results
Mutation	MutPred2 Score (0,1)	Predicted pathogenic mechanism (p-value ≤ 0.05)
		Mechanism	Probability	p-value
I54T	0.715	Altered Metal binding	0.17	0.04
		Altered Stability	0.11	0.04
M74V	0.924	Gain of Allosteric site at T72	0.28	0.0037
		Altered Metal binding	0.24	0.02
		Altered DNA binding	0.22	0.02
		Gain of Methylation at K78	0.17	0.0097
		Loss of Catalytic site at E73	0.12	0.03
I101F	0.789	Gain of Allosteric site at D105	0.29	0.0022
		Altered Metal binding	0.26	0.02
		Loss of Relative solvent accessibility	0.26	0.03
		Loss of Acetylation at K99	0.25	0.01
		Loss of Catalytic site at D105	0.11	0.03
		Loss of Methylation at K99	0.11	0.03
R113K	0.8	Gain of Relative solvent accessibility	0.29	0.01
		Altered Metal Binding	0.27	0.0076
		Gain of Acetylation at R113	0.27	0.0063
		Altered Ordered interface	0.24	0.04
		Altered DNA binding	0.19	0.03
		Gain of Methylation at K115	0.1	0.04
R237W	0.874	Loss of Intrinsic disorder	0.41	0.02
		Altered DNA binding	0.34	0.0005
		Gain of Allosteric site at R237	0.33	0.0007
		Altered Disordered interface	0.28	0.03
		Loss of Helix	0.28	0.03
		Loss of Acetylation at K234	0.28	0.0056
		Gain of Loop	0.27	0.04
		Loss of Methylation at K234	0.18	0.0094
		Gain of Catalytic site at K234	0.13	0.03
